# Supplementary material for: cis-Bis(2,2′-bipyridine-κ2 N,N′)carbonyl­chloridoruthenium(II) hexa­fluorido­phosphate
Source: Acta Crystallogr Sect E Struct Rep Online. 2012 Dec 5;69(Pt 1):m1–2. doi: 10.1107/S1600536812048246 (PMC3588243; doi:10.1107/S1600536812048246)
Supplement: Supplementary file 1 [file e-69-000m1-sup1.cif]

##############################################################################
#                                                                            #
# This CIF contains the data in a paper accepted for publication in          #
# Acta Crystallographica Section E. It conforms to the requirements of       #
# Notes for Authors for Acta Crystallographica Section E, and has been       #
# peer reviewed under the auspices of the IUCr Commission on Journals.       #
#                                                                            #
# Full details of the Crystallographic Information File format               #
# are given in the paper "The Crystallographic Information File (CIF):       #
# a New Standard Archive File for Crystallography" by S. R. Hall, F. H.      #
# Allen and I. D. Brown [Acta Cryst. (1991), A47, 655-685].                  #
#                                                                            #
# The current version of the core CIF dictionary is obtainable from          #
# ftp://ftp.iucr.org/pub/cif_core.dic.                                       #
#                                                                            #
# Software is freely available for graphical display of the structure(s)     #
# in this CIF. For information consult the CIF software page                 #
# http://www.iucr.org/resources/cif/software.                                #
#                                                                            #
# This file may be used for bona fide research purposes within the           #
# scientific community so long as proper attribution is given to the journal # 
# article from which it was obtained.                                        #
#                                                                            #
##############################################################################
data_global
_audit_creation_method     'by CrystalStructure 3.8'
_journal_date_recd_electronic     2012-11-15
_journal_date_accepted     2012-11-24
_journal_name_full     'Acta Crystallographica, Section E'
_journal_year     2013
_journal_volume     69
_journal_issue      1
_journal_page_first     m1
_journal_page_last     m2
_journal_paper_category     QM
_journal_paper_doi     10.1107/S1600536812048246
_journal_coeditor_code     IS5220
_publ_contact_author_name     'Dai Oyama'
_publ_contact_author_address
;
Department of Industrial Systems Engineering
Cluster of Science and Technology
Fukushima University
1 Kanayagawa, Fukushima 960-1296
Japan
;
_publ_contact_author_email     'daio@sss.fukushima-u.ac.jp'
_publ_contact_author_fax     '81 24 548 8199'
_publ_contact_author_phone     '81 24 548 8199'
_publ_section_title
;\
<i>cis</i>-Bis(2,2'-bipyridine-\k^2^<i>N</i>,<i>N</i>')\
carbonylchloridoruthenium(II) hexafluoridophosphate
;
loop_
    _publ_author_name
    _publ_author_address
    'Tsugiko Takase'
;
Center for Practical and Project-Based Learning,
Cluster of Science and Technology, Fukushima University,
1 Kanayagawa, Fukushima 960-1296, Japan
;
    'Bisa Mun'
;
Department of Materials Science, Graduate School of Science and Technology,
Fukushima University, 1 Kanayagawa, Fukushima 960-1296, Japan
;
    'Dai Oyama'
;
Department of Industrial Systems Engineering,
Cluster of Science and Technology, Fukushima University,
1 Kanayagawa, Fukushima 960-1296, Japan
;
data_I
_chemical_name_systematic
;
<i>cis</i>-Bis(2,2'-bipyridine-
\k^2^<i>N</i>,<i>N</i>')carbonylchloridoruthenium(II)
hexafluoridophosphate
;
_chemical_formula_moiety     'C21 H16 Cl N4 O Ru +, F6 P -'
_chemical_formula_sum     'C21 H16 Cl F6 N4 O P Ru '
_chemical_formula_iupac     '[Ru Cl (C10 H8 N2)2 (C O)], P F6'
_chemical_formula_weight     621.87
_chemical_melting_point     ?
_symmetry_cell_setting     orthorhombic
_symmetry_space_group_name_H-M     'P 21 21 21'
_symmetry_space_group_name_Hall     'P 2ac 2ab'
loop_
    _symmetry_equiv_pos_site_id
    _symmetry_equiv_pos_as_xyz
    1 '+X,+Y,+Z'
    2 '1/2+X,1/2-Y,-Z'
    3 '-X,1/2+Y,1/2-Z'
    4 '1/2-X,-Y,1/2+Z'
_cell_length_a     10.882(5)
_cell_length_b     12.063(5)
_cell_length_c     17.410(7)
_cell_angle_alpha     90.0000
_cell_angle_beta     90.0000
_cell_angle_gamma     90.0000
_cell_volume     2285.2(17)
_cell_formula_units_Z     4
_cell_measurement_reflns_used     6659
_cell_measurement_theta_min     3.4
_cell_measurement_theta_max     27.4
_cell_measurement_temperature     93.0(10)
_exptl_crystal_description     'block'
_exptl_crystal_colour     'orange'
_exptl_crystal_size_max     0.20
_exptl_crystal_size_mid     0.10
_exptl_crystal_size_min     0.02
_exptl_crystal_density_diffrn     1.807
_exptl_crystal_density_meas     ?
_exptl_crystal_density_method     'not measured'
_exptl_crystal_F_000     1232.00
_exptl_absorpt_coefficient_mu     0.945
_exptl_absorpt_correction_type     multi-scan
_exptl_absorpt_process_details     '(<i>REQAB</i>; Jacobson, 1998)'
_exptl_absorpt_correction_T_min     0.897
_exptl_absorpt_correction_T_max     0.981
_diffrn_ambient_temperature     93.0(10)
_diffrn_radiation_type     'Mo K\a'
_diffrn_radiation_wavelength     0.71075
_diffrn_measurement_device_type     'Rigaku Saturn'
_diffrn_measurement_method     \w
_diffrn_detector_area_resol_mean     7.31
_diffrn_reflns_number     22875
_diffrn_reflns_av_R_equivalents     0.045
_diffrn_reflns_theta_max     27.42
_diffrn_reflns_theta_full     27.42
_diffrn_measured_fraction_theta_max     0.995
_diffrn_measured_fraction_theta_full     0.995
_diffrn_reflns_limit_h_min     -14
_diffrn_reflns_limit_h_max     14
_diffrn_reflns_limit_k_min     -15
_diffrn_reflns_limit_k_max     15
_diffrn_reflns_limit_l_min     -22
_diffrn_reflns_limit_l_max     22
_refine_special_details
;
Refinement was performed using all reflections. The weighted <i>R</i>-factor
(<i>wR</i>) and goodness of fit (<i>S</i>) are based on <i>F</i>^2^.
<i>R</i>-factor (gt) are based on <i>F</i>. The threshold expression of
<i>F</i>^2^ > 2.0 \s(<i>F</i>^2^) is used only for calculating <i>R</i>-factor
(gt).
;
_reflns_number_total     5177
_reflns_number_gt     4689
_reflns_threshold_expression     F^2^>2\s(F^2^)
_refine_ls_structure_factor_coef     Fsqd
_refine_ls_R_factor_gt     0.0319
_refine_ls_wR_factor_ref     0.0618
_refine_ls_goodness_of_fit_ref     1.083
_refine_ls_number_reflns     5177
_refine_ls_number_parameters     330
_refine_ls_hydrogen_treatment     constr
_refine_ls_weighting_scheme     calc
_refine_ls_weighting_details
            'w = 1/[\s^2^(Fo^2^)+(0.0116P)^2^+2.2808P] where P=(Fo^2^+2Fc^2^)/3'
_refine_ls_shift/su_max     0.0010
_refine_diff_density_max     1.37
_refine_diff_density_min     -1.28
_refine_ls_extinction_method     none
_refine_ls_extinction_coef     ?
_refine_ls_abs_structure_details     'Flack (1983), 2249 Friedel pairs'
_refine_ls_abs_structure_Flack     0.22(4)
loop_
    _atom_type_symbol
    _atom_type_description
    _atom_type_scat_dispersion_real
    _atom_type_scat_dispersion_imag
    _atom_type_scat_source
    'Ru' 'Ru' -1.259 0.836
;
International Tables for Crystallography
(1992, Vol. C, Tables 4.2.6.8 and 6.1.1.4)
;
    'C' 'C' 0.003 0.002
;
International Tables for Crystallography
(1992, Vol. C, Tables 4.2.6.8 and 6.1.1.4)
;
    'H' 'H' 0.000 0.000
;
International Tables for Crystallography
(1992, Vol. C, Table 6.1.1.4)
;
    'N' 'N' 0.006 0.003
;
International Tables for Crystallography
(1992, Vol. C, Tables 4.2.6.8 and 6.1.1.4)
;
    'O' 'O' 0.011 0.006
;
International Tables for Crystallography
(1992, Vol. C, Tables 4.2.6.8 and 6.1.1.4)
;
    'Cl' 'Cl' 0.148 0.159
;
International Tables for Crystallography
(1992, Vol. C, Tables 4.2.6.8 and 6.1.1.4)
;
    'P' 'P' 0.102 0.094
;
International Tables for Crystallography
(1992, Vol. C, Tables 4.2.6.8 and 6.1.1.4)
;
    'F' 'F' 0.017 0.010
;
International Tables for Crystallography
(1992, Vol. C, Tables 4.2.6.8 and 6.1.1.4)
;
_computing_data_collection
;
<i>CrystalClear-SM</i> (Rigaku, 2009)
;
_computing_cell_refinement
;
<i>CrystalClear-SM</i> (Rigaku, 2009)
;
_computing_data_reduction
;
<i>CrystalClear-SM</i> (Rigaku, 2009)
;
_computing_structure_solution
;
<i>SIR97</i> (Altomare <i>et al.</i>, 1999)
;
_computing_structure_refinement
;
<i>SHELXL97</i> (Sheldrick, 2008)
;
_computing_molecular_graphics
;
<i>ORTEP-3 for Windows</i> (Farrugia, 2012)
;
_computing_publication_material
;
<i>CrystalStructure</i> (Rigaku, 2006)
;
loop_
    _atom_site_type_symbol
    _atom_site_label
    _atom_site_fract_x
    _atom_site_fract_y
    _atom_site_fract_z
    _atom_site_U_iso_or_equiv
    _atom_site_adp_type
    _atom_site_calc_flag
    _atom_site_refinement_flags
    _atom_site_occupancy
    _atom_site_symmetry_multiplicity
    _atom_site_disorder_assembly
    _atom_site_disorder_group
    Ru Ru1 0.02797(3) 0.23729(2) 0.135509(15) 0.01786(6) Uani d . 1.00 1 . .
    Cl Cl1 -0.09514(14) 0.07702(15) 0.13630(11) 0.0212(5) Uani d P 0.721(6) 1 .
                                                                               .
    Cl Cl2 0.1924(6) 0.1234(4) 0.1216(3) 0.0179(16) Uiso d P 0.279(6) 1 . .
    P P1 0.43909(9) 0.30250(7) 0.35040(5) 0.0207(2) Uani d . 1.00 1 . .
    F F1 0.3130(2) 0.35010(18) 0.38378(14) 0.0404(6) Uani d . 1.00 1 . .
    F F2 0.56516(17) 0.25391(18) 0.31614(11) 0.0265(4) Uani d . 1.00 1 . .
    F F3 0.4530(2) 0.41078(15) 0.29742(11) 0.0267(4) Uani d . 1.00 1 . .
    F F4 0.5138(2) 0.36277(16) 0.41762(12) 0.0366(6) Uani d . 1.00 1 . .
    F F5 0.4261(2) 0.19318(16) 0.40319(12) 0.0366(6) Uani d . 1.00 1 . .
    F F6 0.36435(17) 0.24099(19) 0.28323(11) 0.0254(4) Uani d . 1.00 1 . .
    O O1 0.2506(4) 0.0882(3) 0.1258(2) 0.0295(10) Uani d P 0.721(6) 1 . .
    O O2 -0.1251(10) 0.0222(11) 0.1282(6) 0.027(2) Uiso d P 0.279(6) 1 . .
    N N1 0.1347(2) 0.3805(2) 0.12773(18) 0.0172(6) Uani d . 1.00 1 . .
    N N2 0.0354(2) 0.2586(2) 0.01763(13) 0.0158(5) Uani d . 1.00 1 . .
    N N3 0.0041(2) 0.2422(2) 0.25340(14) 0.0159(5) Uani d . 1.00 1 . .
    N N4 -0.1287(2) 0.3405(2) 0.14489(17) 0.0168(6) Uani d . 1.00 1 . .
    C C1 0.1837(3) 0.4363(3) 0.1868(2) 0.0207(7) Uani d . 1.00 1 . .
    C C2 0.2568(3) 0.5285(3) 0.1763(2) 0.0226(8) Uani d . 1.00 1 . .
    C C3 0.2804(3) 0.5650(2) 0.1025(2) 0.0230(8) Uani d . 1.00 1 . .
    C C4 0.2297(3) 0.5082(2) 0.0408(2) 0.0200(7) Uani d . 1.00 1 . .
    C C5 0.1558(3) 0.4162(2) 0.05464(19) 0.0153(7) Uani d . 1.00 1 . .
    C C6 0.0964(3) 0.3508(2) -0.00646(19) 0.0163(7) Uani d . 1.00 1 . .
    C C7 0.0989(3) 0.3809(2) -0.0836(2) 0.0183(7) Uani d . 1.00 1 . .
    C C8 0.0351(3) 0.3163(2) -0.1360(2) 0.0220(6) Uani d . 1.00 1 . .
    C C9 -0.0250(3) 0.2223(2) -0.11146(18) 0.0203(6) Uani d . 1.00 1 . .
    C C10 -0.0236(3) 0.1960(2) -0.03456(19) 0.0203(7) Uani d . 1.00 1 . .
    C C11 0.0752(3) 0.1916(2) 0.3056(2) 0.0255(8) Uani d . 1.00 1 . .
    C C12 0.0524(3) 0.1979(2) 0.3838(2) 0.0251(8) Uani d . 1.00 1 . .
    C C13 -0.0466(3) 0.2590(3) 0.40917(18) 0.0266(7) Uani d . 1.00 1 . .
    C C14 -0.1208(3) 0.3123(2) 0.3563(2) 0.0240(7) Uani d . 1.00 1 . .
    C C15 -0.0943(3) 0.3029(2) 0.27831(19) 0.0159(7) Uani d . 1.00 1 . .
    C C16 -0.1674(3) 0.3575(2) 0.2178(2) 0.0159(7) Uani d . 1.00 1 . .
    C C17 -0.2693(3) 0.4242(2) 0.2327(2) 0.0186(7) Uani d . 1.00 1 . .
    C C18 -0.3292(3) 0.4755(2) 0.1729(2) 0.0215(8) Uani d . 1.00 1 . .
    C C19 -0.2875(3) 0.4598(3) 0.0984(2) 0.0238(8) Uani d . 1.00 1 . .
    C C20 -0.1878(3) 0.3906(3) 0.0875(2) 0.0218(8) Uani d . 1.00 1 . .
    C C21 0.1713(8) 0.1488(6) 0.1328(5) 0.0264(19) Uani d P 0.721(6) 1 . .
    C C22 -0.080(2) 0.1111(17) 0.1316(15) 0.033(6) Uiso d P 0.279(6) 1 . .
    H H1 0.1674 0.4116 0.2376 0.025 Uiso c R 1.00 1 . .
    H H2 0.2905 0.5664 0.2193 0.027 Uiso c R 1.00 1 . .
    H H3 0.3307 0.6282 0.0940 0.028 Uiso c R 1.00 1 . .
    H H4 0.2453 0.5319 -0.0103 0.024 Uiso c R 1.00 1 . .
    H H5 0.1434 0.4444 -0.1000 0.022 Uiso c R 1.00 1 . .
    H H6 0.0328 0.3368 -0.1887 0.026 Uiso c R 1.00 1 . .
    H H7 -0.0668 0.1761 -0.1471 0.024 Uiso c R 1.00 1 . .
    H H8 -0.0658 0.1315 -0.0178 0.024 Uiso c R 1.00 1 . .
    H H9 0.1439 0.1499 0.2884 0.031 Uiso c R 1.00 1 . .
    H H10 0.1042 0.1606 0.4193 0.030 Uiso c R 1.00 1 . .
    H H11 -0.0637 0.2646 0.4626 0.032 Uiso c R 1.00 1 . .
    H H12 -0.1893 0.3548 0.3730 0.029 Uiso c R 1.00 1 . .
    H H13 -0.2971 0.4342 0.2840 0.022 Uiso c R 1.00 1 . .
    H H14 -0.3986 0.5212 0.1826 0.026 Uiso c R 1.00 1 . .
    H H15 -0.3262 0.4956 0.0562 0.029 Uiso c R 1.00 1 . .
    H H16 -0.1601 0.3781 0.0365 0.026 Uiso c R 1.00 1 . .
loop_
    _atom_site_aniso_label
    _atom_site_aniso_U_11
    _atom_site_aniso_U_22
    _atom_site_aniso_U_33
    _atom_site_aniso_U_12
    _atom_site_aniso_U_13
    _atom_site_aniso_U_23
    Ru1 0.02530(13) 0.01498(11) 0.01331(11) 0.00333(12) 0.00509(12) 0.00234(11)
    Cl1 0.0230(7) 0.0190(11) 0.0215(7) -0.0062(6) -0.0010(6) 0.0016(7)
    P1 0.0266(5) 0.0181(4) 0.0175(5) -0.0013(3) 0.0036(3) -0.0010(3)
    F1 0.0323(13) 0.0377(13) 0.0512(18) -0.0069(10) 0.0251(11) -0.0185(11)
    F2 0.0229(10) 0.0255(10) 0.0311(10) 0.0082(10) -0.0030(8) 0.0033(10)
    F3 0.0298(13) 0.0196(9) 0.0306(12) 0.0037(9) 0.0006(9) 0.0086(8)
    F4 0.0600(17) 0.0284(10) 0.0215(11) -0.0152(11) -0.0104(11) -0.0022(8)
    F5 0.0713(19) 0.0218(10) 0.0167(11) -0.0173(11) 0.0028(11) 0.0042(8)
    F6 0.0251(10) 0.0268(11) 0.0244(10) -0.0022(10) -0.0034(8) -0.0066(9)
    O1 0.024(2) 0.026(2) 0.039(2) 0.0095(19) -0.0004(19) 0.0067(18)
    N1 0.0216(15) 0.0180(13) 0.0121(15) 0.0040(11) 0.0011(13) -0.0017(12)
    N2 0.0201(14) 0.0134(12) 0.0140(12) -0.0018(14) 0.0044(11) -0.0008(10)
    N3 0.0141(14) 0.0190(13) 0.0147(12) -0.0027(11) 0.0012(9) 0.0025(11)
    N4 0.0239(15) 0.0151(13) 0.0116(15) 0.0003(11) -0.0002(13) -0.0018(11)
    C1 0.0169(19) 0.0297(19) 0.0153(18) 0.0050(15) -0.0023(14) -0.0040(15)
    C2 0.026(2) 0.020(2) 0.022(2) 0.0020(16) -0.0089(16) -0.0070(15)
    C3 0.024(2) 0.0150(17) 0.030(2) -0.0003(15) -0.0088(16) -0.0019(15)
    C4 0.028(2) 0.0141(17) 0.0185(18) -0.0008(15) -0.0035(15) 0.0021(13)
    C5 0.0173(18) 0.0134(16) 0.0152(17) 0.0017(13) -0.0033(14) -0.0012(13)
    C6 0.0152(17) 0.0149(16) 0.0188(18) 0.0034(13) 0.0006(13) -0.0007(13)
    C7 0.0173(18) 0.0190(17) 0.0186(18) -0.0043(14) -0.0007(14) 0.0027(13)
    C8 0.0235(17) 0.0278(15) 0.0146(16) -0.0045(15) -0.0016(19) -0.0008(14)
    C9 0.0211(16) 0.0213(15) 0.0186(16) -0.0009(17) -0.0008(14) -0.0059(12)
    C10 0.0223(17) 0.0141(14) 0.0243(18) -0.0012(16) 0.0053(16) -0.0044(12)
    C11 0.026(2) 0.0279(19) 0.0225(19) 0.0012(16) -0.0009(16) 0.0075(15)
    C12 0.026(2) 0.0299(18) 0.0191(19) -0.0031(15) -0.0068(14) 0.0050(13)
    C13 0.038(2) 0.0280(18) 0.0140(14) -0.0004(19) -0.0012(14) 0.0008(15)
    C14 0.032(2) 0.0218(16) 0.0178(18) 0.0012(14) 0.0023(17) -0.0022(15)
    C15 0.0179(17) 0.0160(15) 0.0140(16) -0.0010(13) 0.0012(13) 0.0013(12)
    C16 0.0179(18) 0.0130(16) 0.0167(17) -0.0040(13) -0.0010(13) -0.0008(12)
    C17 0.0165(17) 0.0177(17) 0.0216(19) -0.0022(13) 0.0038(14) -0.0015(14)
    C18 0.0165(19) 0.0169(17) 0.031(2) 0.0016(15) 0.0014(16) 0.0010(15)
    C19 0.021(2) 0.0210(18) 0.029(2) 0.0009(15) -0.0025(17) 0.0074(16)
    C20 0.023(2) 0.0237(19) 0.0193(19) 0.0031(15) -0.0012(15) 0.0017(15)
    C21 0.042(5) 0.015(3) 0.022(3) -0.008(3) -0.001(3) 0.006(3)
_geom_special_details
;
;
loop_
    _geom_bond_atom_site_label_1
    _geom_bond_atom_site_label_2
    _geom_bond_site_symmetry_1
    _geom_bond_site_symmetry_2
    _geom_bond_distance
    _geom_bond_publ_flag
    Ru1 Cl1 . . 2.3521(17) yes
    Ru1 Cl2 . . 2.269(6) no
    Ru1 N1 . . 2.086(2) yes
    Ru1 N2 . . 2.070(2) yes
    Ru1 N3 . . 2.070(2) yes
    Ru1 N4 . . 2.117(2) yes
    Ru1 C21 . . 1.890(8) yes
    Ru1 C22 . .. 1.93(2) no
    P1 F1 . . 1.597(2) no
    P1 F2 . . 1.607(2) no
    P1 F3 . . 1.606(2) no
    P1 F4 . . 1.600(2) no
    P1 F5 . . 1.614(2) no
    P1 F6 . . 1.606(2) no
    O1 C21 . . 1.138(9) no
    O2 C22 . . 1.18(2) no
    N1 C1 . . 1.339(4) no
    N1 C5 . . 1.363(4) no
    N2 C6 . . 1.362(4) no
    N2 C10 . . 1.344(4) no
    N3 C11 . . 1.341(4) no
    N3 C15 . . 1.368(4) no
    N4 C16 . . 1.353(4) no
    N4 C20 . . 1.334(4) no
    C1 C2 . . 1.380(5) no
    C2 C3 . . 1.383(5) no
    C3 C4 . . 1.388(5) no
    C4 C5 . . 1.391(4) no
    C5 C6 . . 1.474(4) no
    C6 C7 . . 1.391(4) no
    C7 C8 . . 1.387(4) no
    C8 C9 . . 1.377(4) no
    C9 C10 . . 1.376(4) no
    C11 C12 . . 1.385(5) no
    C12 C13 . . 1.378(5) no
    C13 C14 . . 1.382(4) no
    C14 C15 . . 1.393(4) no
    C15 C16 . . 1.476(4) no
    C16 C17 . . 1.394(4) no
    C17 C18 . . 1.376(5) no
    C18 C19 . . 1.387(5) no
    C19 C20 . . 1.382(5) no
    C1 H1 . . 0.950 no
    C2 H2 . . 0.950 no
    C3 H3 . . 0.950 no
    C4 H4 . . 0.950 no
    C7 H5 . . 0.950 no
    C8 H6 . . 0.950 no
    C9 H7 . . 0.950 no
    C10 H8 . . 0.950 no
    C11 H9 . . 0.950 no
    C12 H10 . . 0.950 no
    C13 H11 . . 0.950 no
    C14 H12 . . 0.950 no
    C17 H13 . . 0.950 no
    C18 H14 . . 0.950 no
    C19 H15 . . 0.950 no
    C20 H16 . . 0.950 no
loop_
    _geom_angle_atom_site_label_1
    _geom_angle_atom_site_label_2
    _geom_angle_atom_site_label_3
    _geom_angle_site_symmetry_1
    _geom_angle_site_symmetry_2
    _geom_angle_site_symmetry_3
    _geom_angle
    _geom_angle_publ_flag
    Cl1 Ru1 N1 . . . 176.52(9) no
    Cl1 Ru1 N2 . . . 97.47(8) no
    Cl1 Ru1 N3 . . . 86.91(8) no
    Cl1 Ru1 N4 . . . 91.41(8) no
    Cl1 Ru1 C21 . . . 90.3(2) no
    Cl2 Ru1 N1 . . . 93.18(18) no
    Cl2 Ru1 N2 . . . 86.45(17) no
    Cl2 Ru1 N3 . . . 102.85(17) no
    Cl2 Ru1 N4 . . . 177.80(17) no
    Cl2 Ru1 C22 . . . 90.0(6) no
    N1 Ru1 N2 . . . 79.12(11) no
    N1 Ru1 N3 . . . 96.35(11) no
    N1 Ru1 N4 . . . 88.06(10) no
    N1 Ru1 C21 . . . 90.4(2) no
    N1 Ru1 C22 . . . 173.1(7) no
    N2 Ru1 N3 . . . 169.95(10) no
    N2 Ru1 N4 . . . 92.01(11) no
    N2 Ru1 C21 . . . 90.8(2) no
    N2 Ru1 C22 . . . 95.0(7) no
    N3 Ru1 N4 . . . 78.80(10) no
    N3 Ru1 C21 . . . 98.3(2) no
    N3 Ru1 C22 . . . 88.9(7) no
    N4 Ru1 C21 . . . 176.5(2) no
    N4 Ru1 C22 . . . 88.6(6) no
    F1 P1 F2 . . . 179.39(12) no
    F1 P1 F3 . . . 89.87(11) no
    F1 P1 F4 . . . 90.40(13) no
    F1 P1 F5 . . . 90.64(13) no
    F1 P1 F6 . . . 89.76(11) no
    F2 P1 F3 . . . 90.16(11) no
    F2 P1 F4 . . . 90.20(12) no
    F2 P1 F5 . . . 89.32(12) no
    F2 P1 F6 . . . 89.63(10) no
    F3 P1 F4 . . . 90.14(10) no
    F3 P1 F5 . . . 179.47(13) no
    F3 P1 F6 . . . 90.31(11) no
    F4 P1 F5 . . . 89.96(11) no
    F4 P1 F6 . . . 179.52(12) no
    F5 P1 F6 . . . 89.58(11) no
    Ru1 N1 C1 . . . 126.0(2) no
    Ru1 N1 C5 . . . 114.6(2) no
    C1 N1 C5 . . . 119.4(2) no
    Ru1 N2 C6 . . . 115.2(2) no
    Ru1 N2 C10 . . . 125.6(2) no
    C6 N2 C10 . . . 118.9(2) no
    Ru1 N3 C11 . . . 126.0(2) no
    Ru1 N3 C15 . . . 115.3(2) no
    C11 N3 C15 . . . 118.7(2) no
    Ru1 N4 C16 . . . 114.4(2) no
    Ru1 N4 C20 . . . 126.7(2) no
    C16 N4 C20 . . . 118.9(2) no
    N1 C1 C2 . . . 122.3(3) no
    C1 C2 C3 . . . 119.1(3) no
    C2 C3 C4 . . . 119.3(3) no
    C3 C4 C5 . . . 119.3(3) no
    N1 C5 C4 . . . 120.7(3) no
    N1 C5 C6 . . . 115.5(2) no
    C4 C5 C6 . . . 123.7(3) no
    N2 C6 C5 . . . 115.4(2) no
    N2 C6 C7 . . . 121.3(2) no
    C5 C6 C7 . . . 123.3(2) no
    C6 C7 C8 . . . 118.6(3) no
    C7 C8 C9 . . . 119.7(3) no
    C8 C9 C10 . . . 119.1(3) no
    N2 C10 C9 . . . 122.3(2) no
    N3 C11 C12 . . . 122.5(3) no
    C11 C12 C13 . . . 119.0(3) no
    C12 C13 C14 . . . 119.5(3) no
    C13 C14 C15 . . . 119.3(3) no
    N3 C15 C14 . . . 121.0(2) no
    N3 C15 C16 . . . 115.8(2) no
    C14 C15 C16 . . . 123.2(3) no
    N4 C16 C15 . . . 115.7(2) no
    N4 C16 C17 . . . 120.7(3) no
    C15 C16 C17 . . . 123.6(3) no
    C16 C17 C18 . . . 119.7(3) no
    C17 C18 C19 . . . 119.4(3) no
    C18 C19 C20 . . . 117.9(3) no
    N4 C20 C19 . . . 123.3(3) no
    Ru1 C21 O1 . . . 172.4(7) no
    Ru1 C22 O2 . . . 166.8(18) no
    N1 C1 H1 . . . 118.9 no
    C2 C1 H1 . . . 118.9 no
    C1 C2 H2 . . . 120.5 no
    C3 C2 H2 . . . 120.5 no
    C2 C3 H3 . . . 120.4 no
    C4 C3 H3 . . . 120.4 no
    C3 C4 H4 . . . 120.4 no
    C5 C4 H4 . . . 120.4 no
    C6 C7 H5 . . . 120.7 no
    C8 C7 H5 . . . 120.7 no
    C7 C8 H6 . . . 120.1 no
    C9 C8 H6 . . . 120.1 no
    C8 C9 H7 . . . 120.4 no
    C10 C9 H7 . . . 120.4 no
    N2 C10 H8 . . . 118.9 no
    C9 C10 H8 . . . 118.9 no
    N3 C11 H9 . . . 118.8 no
    C12 C11 H9 . . . 118.7 no
    C11 C12 H10 . . . 120.5 no
    C13 C12 H10 . . . 120.5 no
    C12 C13 H11 . . . 120.3 no
    C14 C13 H11 . . . 120.3 no
    C13 C14 H12 . . . 120.3 no
    C15 C14 H12 . . . 120.3 no
    C16 C17 H13 . . . 120.1 no
    C18 C17 H13 . . . 120.2 no
    C17 C18 H14 . . . 120.3 no
    C19 C18 H14 . . . 120.3 no
    C18 C19 H15 . . . 121.1 no
    C20 C19 H15 . . . 121.1 no
    N4 C20 H16 . . . 118.3 no
    C19 C20 H16 . . . 118.3 no
loop_
    _geom_torsion_atom_site_label_1
    _geom_torsion_atom_site_label_2
    _geom_torsion_atom_site_label_3
    _geom_torsion_atom_site_label_4
    _geom_torsion_site_symmetry_1
    _geom_torsion_site_symmetry_2
    _geom_torsion_site_symmetry_3
    _geom_torsion_site_symmetry_4
    _geom_torsion
    _geom_torsion_publ_flag
    Cl1 Ru1 N2 C6 . . . . 176.6(2) ?
    Cl1 Ru1 N2 C10 . . . . 3.3(2) ?
    Cl1 Ru1 N3 C11 . . . . 88.8(2) ?
    Cl1 Ru1 N3 C15 . . . . -91.0(2) ?
    N3 Ru1 Cl1 O2 . . . . -150(3) ?
    N3 Ru1 Cl1 C22 . . . . 121(12) ?
    Cl1 Ru1 N4 C16 . . . . 85.7(2) ?
    Cl1 Ru1 N4 C20 . . . . -96.2(2) ?
    N4 Ru1 Cl1 O2 . . . . 131(3) ?
    C21 Ru1 Cl1 O2 . . . . -52(3) ?
    Cl2 Ru1 N1 C1 . . . . -92.9(3) ?
    Cl2 Ru1 N1 C5 . . . . 85.9(2) ?
    N1 Ru1 Cl2 O1 . . . . 76(3) ?
    N1 Ru1 Cl2 C21 . . . . 61(3) ?
    Cl2 Ru1 N2 C6 . . . . -96.6(2) ?
    Cl2 Ru1 N2 C10 . . . . 90.0(3) ?
    N2 Ru1 Cl2 O1 . . . . 155(3) ?
    N2 Ru1 Cl2 C21 . . . . 139(3) ?
    Cl2 Ru1 N3 C11 . . . . 2.3(3) ?
    Cl2 Ru1 N3 C15 . . . . -177.5(2) ?
    N3 Ru1 Cl2 O1 . . . . -21(3) ?
    N3 Ru1 Cl2 C21 . . . . -37(3) ?
    Cl2 Ru1 C22 O2 . . . . 2(5) ?
    N1 Ru1 N2 C6 . . . . -2.7(2) ?
    N1 Ru1 N2 C10 . . . . -176.0(2) ?
    N2 Ru1 N1 C1 . . . . -178.6(2) ?
    N2 Ru1 N1 C5 . . . . 0.2(2) ?
    N1 Ru1 N3 C11 . . . . -92.4(2) ?
    N1 Ru1 N3 C15 . . . . 87.8(2) ?
    N3 Ru1 N1 C1 . . . . 10.4(2) ?
    N3 Ru1 N1 C5 . . . . -170.8(2) ?
    N1 Ru1 N4 C16 . . . . -97.8(2) ?
    N1 Ru1 N4 C20 . . . . 80.3(2) ?
    N4 Ru1 N1 C1 . . . . 88.9(2) ?
    N4 Ru1 N1 C5 . . . . -92.3(2) ?
    C21 Ru1 N1 C1 . . . . -87.9(3) ?
    C21 Ru1 N1 C5 . . . . 90.9(3) ?
    N2 Ru1 N3 C11 . . . . -155.0(5) ?
    N2 Ru1 N3 C15 . . . . 25.2(7) ?
    N3 Ru1 N2 C6 . . . . 61.3(6) ?
    N3 Ru1 N2 C10 . . . . -112.1(5) ?
    N2 Ru1 N4 C16 . . . . -176.8(2) ?
    N2 Ru1 N4 C20 . . . . 1.3(2) ?
    N4 Ru1 N2 C6 . . . . 85.0(2) ?
    N4 Ru1 N2 C10 . . . . -88.4(2) ?
    N2 Ru1 C21 Cl2 . . . . -41(3) ?
    C21 Ru1 N2 C6 . . . . -92.9(3) ?
    C21 Ru1 N2 C10 . . . . 93.7(3) ?
    N2 Ru1 C22 O2 . . . . 89(9) ?
    C22 Ru1 N2 C6 . . . . 173.7(7) ?
    C22 Ru1 N2 C10 . . . . 0.4(7) ?
    N3 Ru1 N4 C16 . . . . -0.9(2) ?
    N3 Ru1 N4 C20 . . . . 177.2(2) ?
    N4 Ru1 N3 C11 . . . . -179.2(2) ?
    N4 Ru1 N3 C15 . . . . 1.0(2) ?
    C21 Ru1 N3 C11 . . . . -1.1(3) ?
    C21 Ru1 N3 C15 . . . . 179.1(3) ?
    N3 Ru1 C22 O2 . . . . -101(9) ?
    C22 Ru1 N3 C11 . . . . 92.0(7) ?
    C22 Ru1 N3 C15 . . . . -87.8(6) ?
    N4 Ru1 C22 Cl1 . . . . -137(12) ?
    N4 Ru1 C22 O2 . . . . -180(8) ?
    C22 Ru1 N4 C16 . . . . 88.3(8) ?
    C22 Ru1 N4 C20 . . . . -93.7(8) ?
    Ru1 N1 C1 C2 . . . . 177.8(2) ?
    Ru1 N1 C5 C4 . . . . -177.4(2) ?
    Ru1 N1 C5 C6 . . . . 2.2(3) ?
    C1 N1 C5 C4 . . . . 1.5(4) ?
    C1 N1 C5 C6 . . . . -178.9(3) ?
    C5 N1 C1 C2 . . . . -1.0(5) ?
    Ru1 N2 C6 C5 . . . . 4.6(3) ?
    Ru1 N2 C6 C7 . . . . -174.0(2) ?
    Ru1 N2 C10 C9 . . . . 172.8(2) ?
    C6 N2 C10 C9 . . . . -0.3(5) ?
    C10 N2 C6 C5 . . . . 178.5(3) ?
    C10 N2 C6 C7 . . . . -0.2(4) ?
    Ru1 N3 C11 C12 . . . . -179.3(2) ?
    Ru1 N3 C15 C14 . . . . 179.6(2) ?
    Ru1 N3 C15 C16 . . . . -1.0(3) ?
    C11 N3 C15 C14 . . . . -0.2(4) ?
    C11 N3 C15 C16 . . . . 179.2(2) ?
    C15 N3 C11 C12 . . . . 0.5(5) ?
    Ru1 N4 C16 C15 . . . . 0.6(3) ?
    Ru1 N4 C16 C17 . . . . 179.7(2) ?
    Ru1 N4 C20 C19 . . . . -177.9(2) ?
    C16 N4 C20 C19 . . . . 0.1(3) ?
    C20 N4 C16 C15 . . . . -177.6(2) ?
    C20 N4 C16 C17 . . . . 1.5(4) ?
    N1 C1 C2 C3 . . . . 0.2(4) ?
    C1 C2 C3 C4 . . . . 0.1(4) ?
    C2 C3 C4 C5 . . . . 0.4(5) ?
    C3 C4 C5 N1 . . . . -1.2(5) ?
    C3 C4 C5 C6 . . . . 179.3(3) ?
    N1 C5 C6 N2 . . . . -4.5(4) ?
    N1 C5 C6 C7 . . . . 174.1(3) ?
    C4 C5 C6 N2 . . . . 175.1(3) ?
    C4 C5 C6 C7 . . . . -6.3(5) ?
    N2 C6 C7 C8 . . . . 1.5(5) ?
    C5 C6 C7 C8 . . . . -177.0(3) ?
    C6 C7 C8 C9 . . . . -2.4(4) ?
    C7 C8 C9 C10 . . . . 2.0(5) ?
    C8 C9 C10 N2 . . . . -0.6(5) ?
    N3 C11 C12 C13 . . . . -0.5(5) ?
    C11 C12 C13 C14 . . . . 0.2(4) ?
    C12 C13 C14 C15 . . . . 0.1(3) ?
    C13 C14 C15 N3 . . . . -0.1(3) ?
    C13 C14 C15 C16 . . . . -179.4(3) ?
    N3 C15 C16 N4 . . . . 0.3(4) ?
    N3 C15 C16 C17 . . . . -178.8(3) ?
    C14 C15 C16 N4 . . . . 179.6(3) ?
    C14 C15 C16 C17 . . . . 0.5(5) ?
    N4 C16 C17 C18 . . . . -1.6(5) ?
    C15 C16 C17 C18 . . . . 177.4(3) ?
    C16 C17 C18 C19 . . . . 0.1(4) ?
    C17 C18 C19 C20 . . . . 1.4(5) ?
    C18 C19 C20 N4 . . . . -1.6(5) ?
loop_
    _geom_hbond_atom_site_label_D
    _geom_hbond_atom_site_label_H
    _geom_hbond_atom_site_label_A
    _geom_hbond_site_symmetry_A
    _geom_hbond_distance_DH
    _geom_hbond_distance_HA
    _geom_hbond_distance_DA
    _geom_hbond_angle_DHA
    C3 H3 F2 3_655 0.95 2.46 3.166(4) 131
    C4 H4 F1 4_564 0.95 2.41 3.257(4) 148
    C7 H5 F1 4_564 0.95 2.54 3.431(4) 156
    C8 H6 F2 2_455 0.95 2.50 3.265(4) 138
    C13 H11 F5 2_456 0.95 2.39 3.331(4) 168
_iucr_refine_instructions_details
;
TITL  _sample-L1b
CELL  0.71075 10.88170 12.06280 17.40950 90.000 90.000 90.000
ZERR  4 0.00460 0.00510 0.00730 0.000 0.000 0.000
LATT -1
SYMM .50+X, .50-Y,    -Z
SYMM    -X, .50+Y, .50-Z
SYMM .50-X,    -Y, .50+Z
SFAC RU C H N O CL P F
UNIT 4 84 64 16 4 4 4 24
SHEL 99999.000000 0.000000
OMIT     2   3   0
L.S. 5
FMAP 2
PLAN -20
TEMP -180.0
ACTA
SIZE 0.200 0.100 0.020
WGHT    0.011600    2.280800
TWIN -1 0 0    0 -1 0    0 0 -1
BASF   0.22012
FVAR       2.87267   0.72104
RU1   1    0.027970    0.237293    0.135509    11.00000    0.02530    0.01498 =
         0.01331    0.00234    0.00509    0.00333
CL1   6   -0.095135    0.077017    0.136298    21.00000    0.02303    0.01904 =
         0.02145    0.00158   -0.00099   -0.00616
CL2   6    0.192404    0.123369    0.121551   -21.00000    0.01790
P1    7    0.439086    0.302503    0.350396    11.00000    0.02662    0.01811 =
         0.01747   -0.00104    0.00359   -0.00130
F1    8    0.312964    0.350101    0.383782    11.00000    0.03227    0.03774 =
         0.05116   -0.01854    0.02507   -0.00689
F2    8    0.565161    0.253908    0.316137    11.00000    0.02294    0.02554 =
         0.03111    0.00333   -0.00297    0.00817
F3    8    0.453040    0.410782    0.297419    11.00000    0.02980    0.01959 =
         0.03059    0.00865    0.00063    0.00375
F4    8    0.513784    0.362773    0.417622    11.00000    0.06000    0.02844 =
         0.02145   -0.00215   -0.01040   -0.01517
F5    8    0.426091    0.193176    0.403193    11.00000    0.07129    0.02184 =
         0.01672    0.00420    0.00282   -0.01731
F6    8    0.364349    0.240986    0.283233    11.00000    0.02509    0.02680 =
         0.02435   -0.00658   -0.00339   -0.00225
PART 1
O1    5    0.250605    0.088226    0.125754    21.00000    0.02378    0.02586 =
         0.03883    0.00671   -0.00043    0.00947
C21   2    0.171276    0.148816    0.132843    21.00000    0.04245    0.01477 =
         0.02188    0.00579   -0.00078   -0.00796
PART 2
O2    5   -0.125098    0.022168    0.128168   -21.00000    0.02735
C22   2   -0.080197    0.111078    0.131597   -21.00000    0.03300
PART 0
N1    4    0.134740    0.380508    0.127731    11.00000    0.02160    0.01796 =
         0.01209   -0.00174    0.00108    0.00401
N2    4    0.035421    0.258560    0.017630    11.00000    0.02012    0.01336 =
         0.01397   -0.00081    0.00439   -0.00183
N3    4    0.004119    0.242173    0.253398    11.00000    0.01413    0.01895 =
         0.01475    0.00253    0.00120   -0.00269
N4    4   -0.128659    0.340534    0.144890    11.00000    0.02390    0.01506 =
         0.01159   -0.00182   -0.00022    0.00029
C1    2    0.183651    0.436298    0.186745    11.00000    0.01690    0.02973 =
         0.01533   -0.00396   -0.00227    0.00499
AFIX  43
H1    3    0.167443    0.411552    0.237549    11.00000   -1.20000
AFIX   0
C2    2    0.256814    0.528528    0.176327    11.00000    0.02555    0.02042 =
         0.02169   -0.00696   -0.00890    0.00200
AFIX  43
H2    3    0.290513    0.566423    0.219276    11.00000   -1.20000
AFIX   0
C3    2    0.280373    0.565000    0.102468    11.00000    0.02376    0.01503 =
         0.03010   -0.00190   -0.00884   -0.00034
AFIX  43
H3    3    0.330663    0.628218    0.094046    11.00000   -1.20000
AFIX   0
C4    2    0.229728    0.508213    0.040800    11.00000    0.02755    0.01406 =
         0.01850    0.00213   -0.00352   -0.00075
AFIX  43
H4    3    0.245343    0.531891   -0.010320    11.00000   -1.20000
AFIX   0
C5    2    0.155838    0.416234    0.054636    11.00000    0.01725    0.01338 =
         0.01520   -0.00116   -0.00326    0.00165
C6    2    0.096433    0.350818   -0.006462    11.00000    0.01523    0.01488 =
         0.01882   -0.00068    0.00065    0.00337
C7    2    0.098906    0.380923   -0.083591    11.00000    0.01726    0.01903 =
         0.01863    0.00271   -0.00068   -0.00431
AFIX  43
H5    3    0.143370    0.444427   -0.099995    11.00000   -1.20000
AFIX   0
C8    2    0.035087    0.316271   -0.136037    11.00000    0.02354    0.02783 =
         0.01458   -0.00082   -0.00161   -0.00445
AFIX  43
H6    3    0.032813    0.336778   -0.188703    11.00000   -1.20000
AFIX   0
C9    2   -0.024961    0.222245   -0.111464    11.00000    0.02111    0.02125 =
         0.01859   -0.00594   -0.00082   -0.00089
AFIX  43
H7    3   -0.066780    0.176114   -0.147139    11.00000   -1.20000
AFIX   0
C10   2   -0.023585    0.196004   -0.034559    11.00000    0.02234    0.01415 =
         0.02431   -0.00437    0.00532   -0.00122
AFIX  43
H8    3   -0.065782    0.131462   -0.017763    11.00000   -1.20000
AFIX   0
C11   2    0.075250    0.191601    0.305624    11.00000    0.02604    0.02794 =
         0.02250    0.00750   -0.00089    0.00121
AFIX  43
H9    3    0.143942    0.149860    0.288370    11.00000   -1.20000
AFIX   0
C12   2    0.052391    0.197901    0.383781    11.00000    0.02623    0.02986 =
         0.01914    0.00501   -0.00679   -0.00311
AFIX  43
H10   3    0.104159    0.160645    0.419338    11.00000   -1.20000
AFIX   0
C13   2   -0.046603    0.259044    0.409173    11.00000    0.03768    0.02798 =
         0.01403    0.00077   -0.00124   -0.00038
AFIX  43
H11   3   -0.063678    0.264578    0.462549    11.00000   -1.20000
AFIX   0
C14   2   -0.120840    0.312251    0.356315    11.00000    0.03235    0.02183 =
         0.01779   -0.00215    0.00233    0.00116
AFIX  43
H12   3   -0.189304    0.354754    0.373023    11.00000   -1.20000
AFIX   0
C15   2   -0.094246    0.302916    0.278305    11.00000    0.01788    0.01601 =
         0.01395    0.00130    0.00119   -0.00097
C16   2   -0.167422    0.357507    0.217776    11.00000    0.01788    0.01300 =
         0.01669   -0.00081   -0.00096   -0.00401
C17   2   -0.269265    0.424209    0.232728    11.00000    0.01653    0.01770 =
         0.02165   -0.00151    0.00379   -0.00217
AFIX  43
H13   3   -0.297124    0.434213    0.283976    11.00000   -1.20000
AFIX   0
C18   2   -0.329230    0.475473    0.172922    11.00000    0.01654    0.01686 =
         0.03101    0.00103    0.00141    0.00157
AFIX  43
H14   3   -0.398626    0.521189    0.182560    11.00000   -1.20000
AFIX   0
C19   2   -0.287481    0.459831    0.098400    11.00000    0.02132    0.02103 =
         0.02896    0.00744   -0.00252    0.00090
AFIX  43
H15   3   -0.326185    0.495577    0.056222    11.00000   -1.20000
AFIX   0
C20   2   -0.187832    0.390618    0.087481    11.00000    0.02256    0.02366 =
         0.01927    0.00168   -0.00122    0.00312
AFIX  43
H16   3   -0.160055    0.378068    0.036485    11.00000   -1.20000
HKLF 4
REM   _sample-L1b
REM R1 =  0.0319 for   4689 Fo > 4sig(Fo)  and  0.0366 for all   5177 data
REM    330 parameters refined using      0 restraints
END
WGHT      0.0116      2.2740
REM Highest difference peak  1.374,  deepest hole -1.281,  1-sigma level  0.082
Q1    1  -0.0328  0.2330  0.1167  11.00000  0.05    1.37
Q2    1   0.5324  0.7632  0.1073  11.00000  0.05    0.69
Q3    1  -0.0524  0.3177  0.1354  11.00000  0.05    0.50
Q4    1  -0.1170  0.2565  0.1320  11.00000  0.05    0.49
Q5    1   0.1421  0.2391  0.1452  11.00000  0.05    0.46
Q6    1   0.0637  0.2297  0.1210  11.00000  0.05    0.44
Q7    1   0.1212  0.2739  0.1698  11.00000  0.05    0.41
Q8    1  -0.0971  0.4364  0.1418  11.00000  0.05    0.40
Q9    1   0.4660  0.7412  0.0682  11.00000  0.05    0.39
Q10   1   0.0973  0.1232  0.1304  11.00000  0.05    0.37
Q11   1   0.4741  0.7180  0.0771  11.00000  0.05    0.37
Q12   1   0.0273  0.2752  0.0652  11.00000  0.05    0.37
Q13   1   0.4361  0.8018  0.1019  11.00000  0.05    0.36
Q14   1   0.1273  0.3196  0.1358  11.00000  0.05    0.35
Q15   1  -0.3544  0.6352  0.1298  11.00000  0.05    0.35
Q16   1  -0.0971  0.1845  0.0980  11.00000  0.05    0.32
Q17   1   0.3612  0.7446  0.0760  11.00000  0.05    0.31
Q18   1   0.6737  0.6999  0.0805  11.00000  0.05    0.31
Q19   1   0.0076  0.0794  0.1438  11.00000  0.05    0.31
Q20   1   0.3343  0.8013  0.1064  11.00000  0.05    0.31
;
