# Supplementary material for: cis-Bis(2,2′-bipyridine-κ2 N,N′)carbonyl­chloridoruthenium(II) hexa­fluorido­phosphate
Source: Acta Crystallogr Sect E Struct Rep Online. 2012 Dec 5;69(Pt 1):m1–2. doi: 10.1107/S1600536812048246 (PMC3588243; doi:10.1107/S1600536812048246)
Supplement: Supplementary file 2 [file e-69-000m1-Isup2.hkl]

# 
# h,k,l, Fc-squared, Fo-squared, sigma(Fo-squared) and status flag 
# 
data_I
_shelx_title '  _sample-L1b' 
_shelx_refln_list_code          4 
_shelx_F_calc_maximum      378.47 
_exptl_crystal_F_000      1232.00 
_reflns_d_resolution_high  0.7716 
 
loop_ 
 _symmetry_equiv_pos_as_xyz 
 'x, y, z' 
 'x+1/2, -y+1/2, -z' 
 '-x, y+1/2, -z+1/2' 
 '-x+1/2, -y, z+1/2' 
 
_cell_length_a    10.8817 
_cell_length_b    12.0628 
_cell_length_c    17.4095 
_cell_angle_alpha  90.000 
_cell_angle_beta   90.000 
_cell_angle_gamma  90.000 
 
_shelx_F_squared_multiplier     1.000 
 
loop_ 
 _refln_index_h 
 _refln_index_k 
 _refln_index_l 
 _refln_F_squared_calc 
 _refln_F_squared_meas 
 _refln_F_squared_sigma 
 _refln_observed_status 
   2   0   0    58396.48    60391.52   1080.90 o 
   4   0   0     8316.45     7912.49     79.54 o 
   6   0   0      320.18      612.16     40.23 o 
   8   0   0      677.96      573.25     57.44 o 
  10   0   0      460.09      656.19     64.86 o 
  12   0   0      303.57      473.52     85.01 o 
  14   0   0     1283.58     1245.91    121.10 o 
   2   1   0      682.07      760.61      9.44 o 
   3   1   0     3892.78     3942.89     29.90 o 
   4   1   0     3302.65     3284.27     33.79 o 
   5   1   0      687.34      715.05     23.56 o 
   6   1   0    11779.09    11741.37    120.27 o 
   7   1   0      497.08      494.02     32.29 o 
   8   1   0     5489.95     5669.27     86.48 o 
   9   1   0       34.06       56.34     27.62 o 
  10   1   0     3843.32     3753.01     93.19 o 
  11   1   0        3.46       15.71     45.44 o 
  12   1   0     1475.75     1430.30     77.98 o 
  13   1   0        6.89       10.06     91.58 o 
  14   1   0      804.31      688.82    105.63 o 
   1   2   0     4392.41     4319.34     20.45 o 
   3   2   0    16186.59    16284.28     91.33 o 
   4   2   0     5138.89     4827.60     81.09 o 
   5   2   0     3575.88     3851.11     52.70 o 
   6   2   0     2621.18     2723.83     69.03 o 
   7   2   0     1807.95     1761.40     64.48 o 
   8   2   0      195.54      437.42     63.79 o 
   9   2   0      182.77      227.43     29.80 o 
  10   2   0      997.69     1245.20     50.42 o 
  11   2   0       13.25      104.37     45.83 o 
  12   2   0     1343.07     1710.83    103.11 o 
  13   2   0        2.76       40.52     67.93 o 
   1   3   0     4236.96     4453.81     31.17 o 
   3   3   0       15.57       94.96      8.57 o 
   4   3   0    23246.87    23337.97    237.54 o 
   5   3   0        3.14       17.63     16.81 o 
   6   3   0     9400.58     9155.53    218.58 o 
   7   3   0      303.86      320.08     25.23 o 
   8   3   0     4464.81     4612.94     94.49 o 
   9   3   0      386.06      288.86     35.01 o 
  10   3   0     1112.39     1143.37     59.44 o 
  11   3   0       55.27       58.24     48.69 o 
  12   3   0     2343.48     2291.91    112.51 o 
  13   3   0       87.26       51.56     61.00 o 
   0   4   0    10589.14    10500.48     78.85 o 
   1   4   0      724.48      658.36     15.46 o 
   2   4   0    31845.34    32275.88    215.99 o 
   3   4   0     3018.20     4078.44    542.87 o 
   4   4   0    17121.42    17760.13    119.78 o 
   5   4   0     7388.84     7157.24     92.14 o 
   6   4   0      265.00      344.48     26.05 o 
   7   4   0       58.87      201.40     24.93 o 
   8   4   0      287.44      501.29     54.18 o 
   9   4   0     1488.62     1438.82     58.27 o 
  10   4   0     1550.68     1632.79     73.14 o 
  11   4   0       46.77       75.29     42.65 o 
  12   4   0      789.95     1072.08     81.56 o 
  13   4   0        0.29       45.99     82.17 o 
   1   5   0     1430.56     1466.60     30.49 o 
   2   5   0     2120.79     1960.51     41.25 o 
   3   5   0    16789.88    17634.33    107.61 o 
   4   5   0        3.18      158.04     18.83 o 
   5   5   0      451.03      488.20     23.24 o 
   6   5   0    13555.20    13527.59    240.62 o 
   7   5   0       22.11       48.34     25.44 o 
   8   5   0     4216.36     4401.47     94.98 o 
   9   5   0        0.77       31.73     28.21 o 
  10   5   0     1416.83     1599.90     83.18 o 
  11   5   0      424.14      200.04     72.41 o 
  12   5   0      268.40      315.48     61.76 o 
  13   5   0      212.79       95.60     84.98 o 
   0   6   0    21146.64    21623.69    286.46 o 
   1   6   0     6980.27     7189.05     61.46 o 
   2   6   0    12161.51    12083.85    165.79 o 
   3   6   0     1700.68     1593.27     42.09 o 
   4   6   0     7182.78     7460.15     83.64 o 
   5   6   0       68.18      282.15     24.44 o 
   6   6   0      622.63      713.59     37.82 o 
   7   6   0        5.91       51.62     24.21 o 
   8   6   0      259.05      383.65     47.70 o 
   9   6   0      110.41      198.86     43.13 o 
  10   6   0      128.91      222.62     48.21 o 
  11   6   0      121.80      199.38     63.81 o 
  12   6   0      306.86      420.33     64.19 o 
  13   6   0       12.72       14.85     98.62 o 
   1   7   0        1.63       12.27     14.50 o 
   2   7   0     3108.80     2989.08     81.91 o 
   3   7   0      124.46       94.45     16.30 o 
   4   7   0     7318.02     7251.65    110.07 o 
   5   7   0     1109.58     1067.29     47.49 o 
   6   7   0     2251.79     2102.67     50.45 o 
   7   7   0      396.20      384.87     46.82 o 
   8   7   0     2408.81     2627.83    105.41 o 
   9   7   0      859.48      828.28     85.82 o 
  10   7   0     1373.88     1411.48     87.60 o 
  11   7   0      424.14      277.70     61.97 o 
  12   7   0      475.70      417.85     61.10 o 
   0   8   0     4690.15     4596.87    105.91 o 
   1   8   0     7003.86     7240.16    108.78 o 
   2   8   0     2765.72     2880.34     56.36 o 
   3   8   0     8772.29     8742.50    125.03 o 
   4   8   0     2942.09     2854.00     62.58 o 
   5   8   0        2.03      247.23     36.88 o 
   6   8   0     6560.98     6770.24    189.83 o 
   7   8   0        0.15       38.00     32.26 o 
   8   8   0      687.20      700.61     62.71 o 
   9   8   0       62.31       54.18     40.90 o 
  10   8   0       10.42      159.62     63.26 o 
  11   8   0      110.30      147.98     76.34 o 
  12   8   0      316.29      393.45     68.06 o 
   1   9   0      234.40      203.07     29.99 o 
   2   9   0     5508.49     5378.41    103.13 o 
   3   9   0      119.43      205.29     28.05 o 
   4   9   0    13165.76    13034.82    203.41 o 
   5   9   0      735.33      775.56     72.18 o 
   6   9   0     4226.05     4031.33    124.90 o 
   7   9   0     2080.33     1869.76     84.96 o 
   8   9   0      559.63      531.69     60.20 o 
   9   9   0       23.95       56.63     70.89 o 
  10   9   0      461.44      473.81     64.30 o 
  11   9   0      588.43      515.45    136.76 o 
   0  10   0     2064.82     2052.34     69.92 o 
   1  10   0     2445.91     2696.83     67.68 o 
   2  10   0      585.80      503.67     45.89 o 
   3  10   0     1969.76     2023.64     67.98 o 
   4  10   0     1327.22     1372.45     52.68 o 
   5  10   0     5195.13     5072.74    151.66 o 
   6  10   0     3467.93     3394.55    124.05 o 
   7  10   0      835.04      777.68     70.70 o 
   8  10   0      257.68      287.76     67.87 o 
   9  10   0        1.32       52.01     85.84 o 
  10  10   0       29.90       96.50     75.83 o 
   1  11   0      417.85      415.45     37.95 o 
   2  11   0      307.38      269.96     34.24 o 
   3  11   0     1472.21     1580.83     71.24 o 
   4  11   0     2673.44     2487.35     99.82 o 
   5  11   0     1222.74     1190.30     87.25 o 
   6  11   0     4623.32     4666.63    202.93 o 
   7  11   0     3423.63     3060.48    152.81 o 
   8  11   0      835.52      947.56     74.74 o 
   9  11   0     1078.48      949.51     75.56 o 
  10  11   0      580.51      505.93     79.11 o 
   0  12   0     2582.00     2504.97    129.46 o 
   1  12   0     2078.02     2076.56     82.09 o 
   2  12   0     1127.47     1131.34     94.64 o 
   3  12   0     2229.10     2296.95     93.14 o 
   4  12   0      445.07      415.75     53.69 o 
   5  12   0      887.13      878.59     92.54 o 
   6  12   0       60.31       95.97     62.23 o 
   7  12   0      485.23      506.82     69.31 o 
   8  12   0      276.55      279.03     69.28 o 
   9  12   0      375.94      284.75     58.19 o 
   1  13   0       21.65       35.91     64.73 o 
   2  13   0       43.62       38.35     57.35 o 
   3  13   0      427.03      350.61     76.56 o 
   4  13   0     1097.90     1054.43     98.37 o 
   5  13   0     1238.62     1253.38     77.46 o 
   6  13   0      838.30      886.38     71.88 o 
   7  13   0     1304.68     1192.90    102.56 o 
   0  14   0      276.09      256.84     91.27 o 
   1  14   0     1780.48     1794.72     83.77 o 
   2  14   0     1045.11      994.37     73.51 o 
   3  14   0      660.84      666.81     83.84 o 
   4  14   0      307.84      302.64     65.91 o 
   5  14   0      469.05      504.11     71.19 o 
   6  14   0       96.86       77.19     71.26 o 
   1  15   0      411.57      312.64     65.58 o 
   2  15   0      310.60      282.92     67.50 o 
   3  15   0      718.31      662.01     69.54 o 
   2   0   1    21506.22    21087.24     95.83 o 
   3   0   1      195.59      176.85     15.80 o 
   4   0   1     1401.11     1348.24     66.50 o 
   5   0   1      397.02      426.77     45.83 o 
   6   0   1     6595.60     6129.14    625.85 o 
   7   0   1     4924.19     5042.48    102.28 o 
   8   0   1     3370.25     3169.48    108.78 o 
   9   0   1      710.72      883.91    115.26 o 
  10   0   1      761.92      773.83     97.94 o 
  11   0   1      830.54      706.33     68.12 o 
  12   0   1      284.21      180.36     56.35 o 
  13   0   1      556.73      591.29     73.81 o 
  14   0   1       28.64       20.09    101.42 o 
 -14   1   1     1203.70     1381.18     95.28 o 
 -13   1   1       31.07       27.75     94.73 o 
 -12   1   1      168.20      262.64     65.79 o 
 -11   1   1      616.92      593.30     58.65 o 
 -10   1   1      115.73      201.56     30.99 o 
  -9   1   1     3741.17     3794.63     79.95 o 
  -8   1   1     2179.99     2276.81    201.66 o 
  -7   1   1    10149.56    10322.35    179.30 o 
  -6   1   1     5383.94     5334.68    124.84 o 
  -5   1   1     5573.69     5290.23    287.99 o 
  -4   1   1     3633.60     3663.25    221.95 o 
  -3   1   1     5227.29     4866.17     41.16 o 
  -2   1   1     3820.02     3777.16     23.12 o 
   2   1   1     3878.95     3830.11     24.02 o 
   3   1   1     5249.59     4894.88     41.80 o 
   4   1   1     3739.14     3604.83    180.08 o 
   5   1   1     5557.87     5184.28    284.92 o 
   6   1   1     5407.83     5379.22     67.08 o 
   7   1   1    10082.33    10022.82    146.51 o 
   8   1   1     2165.30     2568.21    148.47 o 
   9   1   1     3775.82     3675.53     82.24 o 
  10   1   1      112.91      243.21     39.73 o 
  11   1   1      620.33      660.86     62.44 o 
  12   1   1      167.74      226.31     64.11 o 
  13   1   1       31.27       37.68     94.51 o 
  14   1   1     1213.19     1393.43     97.07 o 
 -13   2   1      332.00      457.38     76.12 o 
 -12   2   1      745.96      651.75    145.10 o 
 -11   2   1      106.44      296.65     53.01 o 
 -10   2   1     1266.45     1176.13    119.85 o 
  -9   2   1      534.75      605.00     49.38 o 
  -8   2   1     1968.42     1779.42     90.58 o 
  -7   2   1     2482.65     2419.10     63.63 o 
  -6   2   1     4282.73     4232.14     58.94 o 
  -5   2   1     8447.80     8645.67    160.21 o 
  -4   2   1    10531.46    10531.80    183.19 o 
  -3   2   1    23791.45    24277.22    171.63 o 
  -2   2   1     4963.20     4957.85     74.40 o 
  -1   2   1     7670.13     7552.51     41.76 o 
   0   2   1     5188.76     5247.57     23.04 o 
   1   2   1     7584.94     7426.38     34.39 o 
   2   2   1     4947.10     4985.32     58.32 o 
   3   2   1    24360.18    24754.75    154.56 o 
   4   2   1    10491.45    10606.54    166.97 o 
   5   2   1     8505.51     8409.06    199.15 o 
   6   2   1     4439.62     4425.16     59.14 o 
   7   2   1     2451.64     2423.75     70.13 o 
   8   2   1     1924.42     1907.43     84.12 o 
   9   2   1      547.66      694.85     50.67 o 
  10   2   1     1240.44     1315.79    110.52 o 
  11   2   1       97.72      348.11     56.47 o 
  12   2   1      729.66      711.34     97.87 o 
  13   2   1      309.01      370.20     53.99 o 
 -13   3   1      673.81      538.19     77.27 o 
 -12   3   1      895.19     1100.52     77.98 o 
 -11   3   1     1510.85     1562.60    110.06 o 
 -10   3   1      165.12      212.39     40.75 o 
  -9   3   1     2331.36     2368.28    129.52 o 
  -8   3   1     1117.11     1103.21     67.20 o 
  -7   3   1     1005.30     1087.95     77.56 o 
  -6   3   1     6664.82     6375.91    188.55 o 
  -5   3   1     3368.37     3338.23     42.11 o 
  -4   3   1    20857.42    21413.23    316.25 o 
  -3   3   1     4344.73     4227.59     49.82 o 
  -2   3   1    32626.19    33298.85    303.17 o 
  -1   3   1     6833.37     6935.05     79.33 o 
   0   3   1      991.46     1095.24     15.36 o 
   1   3   1     6722.76     6902.09     38.28 o 
   2   3   1    33105.41    33038.39    554.69 o 
   3   3   1     4440.51     4289.33    106.60 o 
   4   3   1    20753.95    21468.59    197.88 o 
   5   3   1     3366.33     3384.35     43.18 o 
   6   3   1     6688.22     6625.78     92.39 o 
   7   3   1     1030.07      950.50     62.09 o 
   8   3   1     1109.72     1116.62     61.59 o 
   9   3   1     2341.95     2076.61    122.53 o 
  10   3   1      177.93      218.70     37.90 o 
  11   3   1     1505.58     1440.88    150.51 o 
  12   3   1      890.05     1148.84     81.01 o 
  13   3   1      682.31      562.70     82.23 o 
 -13   4   1      303.77      399.29     67.47 o 
 -12   4   1      327.15      357.14    101.60 o 
 -11   4   1      116.51      221.98     44.75 o 
 -10   4   1     1966.89     1927.09    161.70 o 
  -9   4   1      360.15      344.17     62.10 o 
  -8   4   1     2450.88     2323.33    190.12 o 
  -7   4   1      318.98      386.89     28.97 o 
  -6   4   1     7066.98     7004.07    107.48 o 
  -5   4   1     7458.31     7477.32     76.11 o 
  -4   4   1     5387.55     5181.69     64.14 o 
  -3   4   1    28511.66    29571.94    519.13 o 
  -2   4   1     1200.28     1256.72     34.95 o 
  -1   4   1     4801.35     5014.23     92.68 o 
   0   4   1       41.64       92.62      8.32 o 
   1   4   1     4954.84     4759.20     81.95 o 
   2   4   1     1181.96     1254.09     47.30 o 
   3   4   1    28688.49    29249.47    555.06 o 
   4   4   1     5332.58     5097.75    106.32 o 
   5   4   1     7692.96     7637.81    131.23 o 
   6   4   1     7025.93     6992.35    105.39 o 
   7   4   1      316.00      372.81     43.05 o 
   8   4   1     2518.74     2638.87    260.78 o 
   9   4   1      370.52      419.04     42.98 o 
  10   4   1     1988.44     2024.55     77.84 o 
  11   4   1      102.42      167.28     49.75 o 
  12   4   1      338.29      417.10     66.20 o 
  13   4   1      297.80      455.23     66.73 o 
 -13   5   1      516.30      475.60     66.07 o 
 -12   5   1       85.08      109.10     72.67 o 
 -11   5   1     1619.67     1765.81    118.96 o 
 -10   5   1      305.30      279.35     51.67 o 
  -9   5   1     5342.87     5685.98    201.75 o 
  -8   5   1      129.98      279.75     37.49 o 
  -7   5   1     5489.93     5578.24    110.07 o 
  -6   5   1     2690.55     2674.03    158.43 o 
  -5   5   1      957.71      870.93     36.22 o 
  -4   5   1    10123.80    10305.36     89.58 o 
  -3   5   1     3412.31     3515.52     37.60 o 
  -2   5   1     9547.91     9621.57     81.43 o 
  -1   5   1     3566.23     3675.32     72.05 o 
   0   5   1     7191.85     6917.78     55.72 o 
   1   5   1     3607.11     3882.82     61.17 o 
   2   5   1     9664.60     9822.65     60.27 o 
   3   5   1     3335.19     3348.84     35.84 o 
   4   5   1    10163.62    10319.17    113.40 o 
   5   5   1     1027.61      920.16     36.61 o 
   6   5   1     2647.88     2904.76     54.89 o 
   7   5   1     5596.09     5362.25    137.47 o 
   8   5   1      134.99      221.97     37.18 o 
   9   5   1     5355.17     5271.86    184.33 o 
  10   5   1      300.34      284.27     60.80 o 
  11   5   1     1648.76     1584.04    100.74 o 
  12   5   1       89.28       69.35     68.84 o 
  13   5   1      513.66      481.57     93.45 o 
 -12   6   1      177.21      187.25     70.86 o 
 -11   6   1      372.62      275.50     68.39 o 
 -10   6   1     1902.56     1894.28    183.88 o 
  -9   6   1      378.79      413.49     76.32 o 
  -8   6   1     6434.54     6363.68    158.12 o 
  -7   6   1      252.64      561.43     83.57 o 
  -6   6   1     1844.66     1798.07     74.54 o 
  -5   6   1     3925.02     4133.97    133.03 o 
  -4   6   1     2406.53     2223.98     60.96 o 
  -3   6   1     6642.51     6544.31     83.75 o 
  -2   6   1     1226.49     1298.43     41.40 o 
  -1   6   1     5194.36     4985.01     56.39 o 
   0   6   1     2561.54     2590.83     55.19 o 
   1   6   1     5216.96     5069.92     40.56 o 
   2   6   1     1204.55     1154.88     24.96 o 
   3   6   1     6743.75     6753.37     73.81 o 
   4   6   1     2417.96     2363.81     56.24 o 
   5   6   1     3972.90     3879.27    187.13 o 
   6   6   1     1804.33     1815.05     73.06 o 
   7   6   1      281.01      423.26     71.27 o 
   8   6   1     6414.78     6468.65    182.18 o 
   9   6   1      373.40      415.70     53.25 o 
  10   6   1     1926.86     1839.69    105.78 o 
  11   6   1      393.25      353.61     63.91 o 
  12   6   1      180.80      250.80     64.24 o 
 -12   7   1       54.58       83.27     96.51 o 
 -11   7   1     1667.03     1693.45    150.33 o 
 -10   7   1      959.39      945.99     81.56 o 
  -9   7   1     6618.07     6540.67    192.90 o 
  -8   7   1     1660.22     1553.54     69.93 o 
  -7   7   1     1090.09     1089.25     57.00 o 
  -6   7   1     2588.83     2706.58    112.35 o 
  -5   7   1      204.44      304.37     27.22 o 
  -4   7   1     6664.58     6832.81    105.50 o 
  -3   7   1      672.83      739.88     37.21 o 
  -2   7   1     1916.30     1847.58     54.12 o 
  -1   7   1     7120.37     7393.59    100.65 o 
   0   7   1    11015.79    11391.48    127.68 o 
   1   7   1     7071.68     7395.43     92.63 o 
   2   7   1     1865.88     1766.43     38.47 o 
   3   7   1      710.12      650.22     26.15 o 
   4   7   1     6810.13     6762.17    101.50 o 
   5   7   1      232.83      362.57     24.41 o 
   6   7   1     2656.00     2505.38    173.92 o 
   7   7   1     1095.49     1068.11     64.10 o 
   8   7   1     1671.59     1524.95     78.07 o 
   9   7   1     6704.99     6600.80    194.99 o 
  10   7   1      959.54      931.50     84.52 o 
  11   7   1     1678.82     1709.94    178.23 o 
  12   7   1       59.12      101.94     82.27 o 
 -12   8   1      682.61      622.82     71.93 o 
 -11   8   1      838.76      873.27     77.33 o 
 -10   8   1     1707.51     1622.80    173.25 o 
  -9   8   1      375.46      445.19     57.03 o 
  -8   8   1      673.26      711.15     61.92 o 
  -7   8   1      352.67      411.59     96.72 o 
  -6   8   1     1804.43     1894.28     82.77 o 
  -5   8   1     5938.22     5946.46     97.95 o 
  -4   8   1      387.43      452.85     32.89 o 
  -3   8   1     4215.87     4422.23    111.27 o 
  -2   8   1      928.84     1050.10     98.70 o 
  -1   8   1     3557.78     3468.40     71.18 o 
   0   8   1     2131.93     2248.84     76.77 o 
   1   8   1     3670.02     3599.57     59.12 o 
   2   8   1      966.34      936.22     40.60 o 
   3   8   1     4242.54     3933.69    136.10 o 
   4   8   1      409.22      438.52     35.86 o 
   5   8   1     5968.99     6066.93    111.95 o 
   6   8   1     1769.46     1840.79    118.17 o 
   7   8   1      349.89      303.92     48.55 o 
   8   8   1      654.28      666.23     62.93 o 
   9   8   1      368.95      464.18     62.62 o 
  10   8   1     1683.74     1714.80    135.50 o 
  11   8   1      821.22      868.34     72.70 o 
  12   8   1      672.06      530.81     74.83 o 
 -11   9   1     2492.99     2392.10    150.45 o 
 -10   9   1      196.82      229.26     74.47 o 
  -9   9   1      663.65      748.67    113.78 o 
  -8   9   1      728.44      663.29     76.62 o 
  -7   9   1      517.65      549.43     57.58 o 
  -6   9   1     2644.43     2577.03     97.45 o 
  -5   9   1      566.31      664.70     55.72 o 
  -4   9   1     1188.99     1135.23     69.39 o 
  -3   9   1     1148.28     1039.11     68.18 o 
  -2   9   1     2451.70     2289.19     63.18 o 
  -1   9   1     1058.24     1125.20     74.28 o 
   0   9   1     2710.13     2724.93     67.83 o 
   1   9   1     1094.13     1204.46     63.65 o 
   2   9   1     2404.02     2417.93     58.76 o 
   3   9   1     1205.41     1323.62     76.06 o 
   4   9   1     1258.09     1231.86     72.43 o 
   5   9   1      632.83      762.50     71.59 o 
   6   9   1     2714.79     2556.94    126.95 o 
   7   9   1      568.62      566.73     67.67 o 
   8   9   1      760.90      700.09     74.32 o 
   9   9   1      646.15      632.76     97.35 o 
  10   9   1      198.56      229.58     69.12 o 
  11   9   1     2517.65     2314.71    189.81 o 
 -10  10   1      445.28      425.63     70.98 o 
  -9  10   1      411.64      400.01     57.87 o 
  -8  10   1      985.26      967.22     88.99 o 
  -7  10   1      836.83      781.60     68.93 o 
  -6  10   1     1263.09     1352.37     77.80 o 
  -5  10   1     1047.02     1057.54     76.85 o 
  -4  10   1     1078.68     1145.60     61.76 o 
  -3  10   1     3261.27     3246.13     94.82 o 
  -2  10   1      644.36      657.00     54.86 o 
  -1  10   1     3240.38     3019.80     80.03 o 
   0  10   1     1533.07     1601.15     44.09 o 
   1  10   1     3219.87     3112.65     59.10 o 
   2  10   1      640.87      584.06     60.43 o 
   3  10   1     3324.29     3217.84     91.20 o 
   4  10   1     1049.08     1078.84    110.47 o 
   5  10   1     1075.54     1125.11     75.30 o 
   6  10   1     1287.53     1346.67     81.73 o 
   7  10   1      845.58      776.91     70.56 o 
   8  10   1      964.58      923.40     80.17 o 
   9  10   1      384.98      413.30     61.52 o 
  10  10   1      449.63      498.17     70.80 o 
  -9  11   1      768.21      895.97     89.61 o 
  -8  11   1      467.78      370.35     58.78 o 
  -7  11   1      664.09      837.73     70.24 o 
  -6  11   1      696.17      701.60     82.47 o 
  -5  11   1     1382.45     1425.70     86.00 o 
  -4  11   1      127.80      154.75     44.96 o 
  -3  11   1      708.74      662.59     78.87 o 
  -2  11   1     1901.20     1904.25     61.63 o 
  -1  11   1      794.70      832.90     64.49 o 
   0  11   1     1752.94     1756.92     60.66 o 
   1  11   1      790.76      778.13     61.97 o 
   2  11   1     1862.53     1757.03     71.35 o 
   3  11   1      759.46      770.84     84.81 o 
   4  11   1      106.53      167.46     42.75 o 
   5  11   1     1455.93     1433.27    103.06 o 
   6  11   1      733.71      633.52    103.49 o 
   7  11   1      645.22      734.31     87.68 o 
   8  11   1      464.43      357.36     62.70 o 
   9  11   1      743.96      842.05     80.06 o 
  -9  12   1      618.20      540.47     74.24 o 
  -8  12   1     1551.63     1496.99    116.58 o 
  -7  12   1      491.24      406.94     63.07 o 
  -6  12   1     1129.22     1072.10     76.56 o 
  -5  12   1      134.74      137.71     64.17 o 
  -4  12   1      284.14      369.62     54.94 o 
  -3  12   1     1044.96     1045.19     88.94 o 
  -2  12   1     1997.44     1984.64     66.56 o 
  -1  12   1     1349.29     1386.15     57.34 o 
   0  12   1     1780.17     1801.50     94.34 o 
   1  12   1     1352.57     1317.13     84.72 o 
   2  12   1     1976.34     1968.76     81.06 o 
   3  12   1     1049.57     1067.16     81.75 o 
   4  12   1      291.84      363.96     51.08 o 
   5  12   1      143.17      165.44     68.52 o 
   6  12   1     1141.58     1054.26     75.70 o 
   7  12   1      504.52      442.16     57.76 o 
   8  12   1     1553.47     1523.59    107.93 o 
   9  12   1      635.88      572.33     75.69 o 
  -7  13   1      126.34      151.31     83.65 o 
  -6  13   1      608.73      517.05     70.74 o 
  -5  13   1      191.71      202.15     65.69 o 
  -4  13   1      246.44      227.43     66.20 o 
  -3  13   1     1248.55     1330.42     94.45 o 
  -2  13   1      526.17      514.39     56.68 o 
  -1  13   1     1213.40     1247.96     72.35 o 
   0  13   1      598.11      589.85     64.71 o 
   1  13   1     1230.69     1300.32     89.09 o 
   2  13   1      505.15      501.08     65.28 o 
   3  13   1     1263.43     1234.08     81.15 o 
   4  13   1      222.19      189.03     62.26 o 
   5  13   1      185.33      245.34     68.32 o 
   6  13   1      594.84      517.34     72.32 o 
   7  13   1      123.22      133.01     83.64 o 
  -6  14   1      292.85      283.49     63.77 o 
  -5  14   1      621.09      590.43     83.37 o 
  -4  14   1     1014.79     1038.17     83.26 o 
  -3  14   1      784.88      718.19     89.45 o 
  -2  14   1     1364.32     1462.40     90.36 o 
  -1  14   1      158.12      141.76     71.33 o 
   0  14   1     1820.29     1816.47     88.06 o 
   1  14   1      149.97      148.95     63.53 o 
   2  14   1     1377.18     1335.76     86.46 o 
   3  14   1      797.69      699.18    103.69 o 
   4  14   1     1040.84     1012.63     89.58 o 
   5  14   1      633.71      549.87     78.26 o 
   6  14   1      300.49      259.94     62.78 o 
  -3  15   1      878.62      878.59     84.99 o 
  -2  15   1       15.78       42.45    112.71 o 
  -1  15   1     1003.25      926.03     87.62 o 
   0  15   1       11.77       18.69     79.50 o 
   1  15   1      987.43      932.84     82.34 o 
   2  15   1       12.34       28.69     89.85 o 
   3  15   1      884.59      960.48     85.02 o 
   1   0   2      167.91      149.33      6.54 o 
   2   0   2       80.97       93.12      6.25 o 
   3   0   2     5525.97     5654.08     38.20 o 
   4   0   2      602.57      586.18    110.80 o 
   5   0   2     6633.56     6313.35     57.56 o 
   6   0   2       27.93       36.93     16.36 o 
   7   0   2     6405.23     6085.04    105.91 o 
   8   0   2       44.78       71.71     22.95 o 
   9   0   2    12856.17    13464.13    264.97 o 
  10   0   2      251.63      247.53     36.00 o 
  11   0   2     2994.14     2997.97     95.68 o 
  12   0   2       54.23       87.33     89.75 o 
  13   0   2     1143.23     1197.48     84.31 o 
  14   0   2       27.47       24.36     98.62 o 
 -14   1   2      166.68      197.90     66.62 o 
 -13   1   2      428.32      507.65     64.67 o 
 -12   1   2       34.37       69.40     79.25 o 
 -11   1   2      154.40      266.50     43.04 o 
 -10   1   2      279.31      364.43     37.27 o 
  -9   1   2      669.28      717.65     46.41 o 
  -8   1   2       46.89       92.00     30.26 o 
  -7   1   2      450.10      636.55     37.70 o 
  -6   1   2     2713.24     3042.20    149.87 o 
  -5   1   2     5510.79     5546.58     87.85 o 
  -4   1   2       48.91      102.76     11.53 o 
  -3   1   2     1295.06     1234.42     33.36 o 
  -2   1   2    15015.74    15208.57     87.21 o 
  -1   1   2    59149.18    61513.74   1004.65 o 
   1   1   2    59579.75    62386.95   1019.24 o 
   2   1   2    15067.71    15270.34     75.68 o 
   3   1   2     1252.39     1129.95     13.39 o 
   4   1   2       49.64       66.44      8.96 o 
   5   1   2     5441.93     5543.50     53.03 o 
   6   1   2     2713.59     2836.25    150.43 o 
   7   1   2      427.36      643.62     33.90 o 
   8   1   2       44.84      137.20     69.26 o 
   9   1   2      671.28      859.64     75.77 o 
  10   1   2      290.06      386.74     41.97 o 
  11   1   2      159.85      298.74     56.08 o 
  12   1   2       36.29       61.28     55.37 o 
  13   1   2      409.22      535.09     67.28 o 
  14   1   2      164.27       84.13     75.77 o 
 -13   2   2     1828.78     1762.14    106.50 o 
 -12   2   2      632.96      523.52     47.03 o 
 -11   2   2     4592.42     4625.42    132.85 o 
 -10   2   2      338.07      226.34     38.81 o 
  -9   2   2     3541.09     3514.57     89.45 o 
  -8   2   2     1186.85     1131.92     62.64 o 
  -7   2   2     7732.81     7680.73    117.82 o 
  -6   2   2       61.69      205.34     22.58 o 
  -5   2   2     5069.23     4765.10     74.31 o 
  -4   2   2      671.21      706.46     93.19 o 
  -3   2   2     9504.83     9582.63     69.26 o 
  -2   2   2     3262.19     3272.98     35.91 o 
  -1   2   2     1043.14     1060.93     20.12 o 
   0   2   2     2803.53     2768.35     16.22 o 
   1   2   2     1001.91     1001.82     18.72 o 
   2   2   2     3311.02     3199.25     28.84 o 
   3   2   2     9520.16     9537.69     75.48 o 
   4   2   2      684.72      809.85     85.92 o 
   5   2   2     5182.33     5105.25     98.46 o 
   6   2   2       58.71      269.95     59.27 o 
   7   2   2     7865.73     8062.95    144.64 o 
   8   2   2     1204.97     1215.21     65.70 o 
   9   2   2     3558.12     3738.21     92.51 o 
  10   2   2      345.62      284.89     55.65 o 
  11   2   2     4612.14     4818.04    139.24 o 
  12   2   2      644.11      523.36     54.60 o 
  13   2   2     1811.96     1647.03     89.93 o 
 -13   3   2      354.87      571.26     76.03 o 
 -12   3   2       34.40      103.34     56.37 o 
 -11   3   2     1029.93     1291.39     72.29 o 
 -10   3   2       30.65       63.50     32.35 o 
  -9   3   2      190.26      293.62     35.68 o 
  -8   3   2      718.50      863.50     52.24 o 
  -7   3   2      362.78      465.71     32.53 o 
  -6   3   2     1090.03     1026.05     41.33 o 
  -5   3   2     1419.65     1485.46     63.35 o 
  -4   3   2     9557.43     9732.26    107.18 o 
  -3   3   2    19242.34    19325.77    109.73 o 
  -2   3   2      303.54      380.08     20.32 o 
  -1   3   2     3212.33     3022.95     21.76 o 
   0   3   2    16690.76    16639.80    119.41 o 
   1   3   2     3395.50     3193.97     33.30 o 
   2   3   2      275.47      436.07     60.17 o 
   3   3   2    19468.79    19362.98    124.43 o 
   4   3   2     9512.50     9598.12    109.18 o 
   5   3   2     1345.15     1481.83     36.11 o 
   6   3   2     1082.92      947.55     38.03 o 
   7   3   2      340.87      378.24     25.94 o 
   8   3   2      708.21      702.50     53.13 o 
   9   3   2      194.55      305.56     39.50 o 
  10   3   2       32.68       64.24     38.70 o 
  11   3   2     1018.77     1278.57     74.06 o 
  12   3   2       36.99       85.31     53.19 o 
  13   3   2      326.35      562.89    158.14 o 
 -13   4   2     1282.36     1046.53     99.93 o 
 -12   4   2      860.69      732.61     77.47 o 
 -11   4   2     2317.90     2270.48    107.28 o 
 -10   4   2     1604.36     1406.73     64.26 o 
  -9   4   2     2304.42     2279.75     65.94 o 
  -8   4   2      449.92      442.52     42.82 o 
  -7   4   2     5239.19     5309.74     82.43 o 
  -6   4   2      570.23      578.62     28.63 o 
  -5   4   2    12878.53    12832.43    117.37 o 
  -4   4   2      544.88      532.93     21.55 o 
  -3   4   2     7899.01     7870.17     96.96 o 
  -2   4   2     4879.16     5184.19    115.96 o 
  -1   4   2     1122.39     1116.12     18.12 o 
   0   4   2     3433.72     3383.28     28.68 o 
   1   4   2     1151.25     1150.67     19.28 o 
   2   4   2     4865.83     5074.35     93.39 o 
   3   4   2     7879.01     7759.22     84.98 o 
   4   4   2      512.22      504.74     17.17 o 
   5   4   2    12942.34    12702.89    125.46 o 
   6   4   2      571.43      533.82     26.63 o 
   7   4   2     5319.82     5387.89     77.71 o 
   8   4   2      461.89      476.99     42.87 o 
   9   4   2     2323.90     2364.07     75.24 o 
  10   4   2     1634.23     1498.76     73.45 o 
  11   4   2     2285.69     2164.24    131.09 o 
  12   4   2      888.95      786.33     98.75 o 
  13   4   2     1281.92     1122.15     92.75 o 
 -13   5   2      259.34      449.83     72.13 o 
 -12   5   2      432.21      464.30     62.24 o 
 -11   5   2      449.99      516.44     62.26 o 
 -10   5   2      498.41      602.14     55.99 o 
  -9   5   2       81.81      213.93     45.77 o 
  -8   5   2       75.37      228.77     37.54 o 
  -7   5   2      162.38      279.38     33.65 o 
  -6   5   2     2282.99     2324.04     74.24 o 
  -5   5   2       73.01      126.89     18.15 o 
  -4   5   2      176.58      209.81     28.49 o 
  -3   5   2    12567.89    12743.69    109.81 o 
  -2   5   2     1351.72     1410.48     39.23 o 
  -1   5   2    10755.30    10535.57     69.91 o 
   0   5   2       29.80      179.19     12.31 o 
   1   5   2    10866.10    10619.65     75.63 o 
   2   5   2     1308.90     1291.68     37.25 o 
   3   5   2    12695.14    12916.90     92.73 o 
   4   5   2      156.79      196.62     15.37 o 
   5   5   2       98.04      124.51     20.78 o 
   6   5   2     2290.99     2179.19     82.22 o 
   7   5   2      181.48      250.60     36.97 o 
   8   5   2       72.59      255.54     39.52 o 
   9   5   2       80.21      224.05     41.32 o 
  10   5   2      481.32      520.44     68.21 o 
  11   5   2      438.35      490.26     66.50 o 
  12   5   2      432.29      456.59     61.08 o 
  13   5   2      246.46      459.28     74.15 o 
 -12   6   2      335.54      260.91     63.58 o 
 -11   6   2      437.43      413.97     57.21 o 
 -10   6   2     1748.22     1527.67    127.06 o 
  -9   6   2     3667.24     3620.18    106.91 o 
  -8   6   2     2143.47     2072.88     94.05 o 
  -7   6   2     9216.40     9122.93    138.11 o 
  -6   6   2       42.80      120.75     26.20 o 
  -5   6   2     6532.21     6311.39     82.64 o 
  -4   6   2     1261.21     1263.22     45.69 o 
  -3   6   2     3083.04     2983.37     84.18 o 
  -2   6   2     1530.26     1472.89     41.97 o 
  -1   6   2     3102.51     3141.76     50.09 o 
   0   6   2     3983.18     3946.63     43.35 o 
   1   6   2     3126.42     3037.66     64.72 o 
   2   6   2     1559.98     1567.23     43.98 o 
   3   6   2     3053.48     2967.51     69.52 o 
   4   6   2     1283.94     1243.77     50.31 o 
   5   6   2     6492.97     6322.21     96.12 o 
   6   6   2       32.99       71.97     23.05 o 
   7   6   2     9207.33     9229.49    153.37 o 
   8   6   2     2168.79     2237.01    103.72 o 
   9   6   2     3734.66     3912.47    127.25 o 
  10   6   2     1766.17     1631.43     94.88 o 
  11   6   2      443.34      438.32     54.10 o 
  12   6   2      336.91      243.37     70.36 o 
 -12   7   2        9.38       36.27     78.87 o 
 -11   7   2      211.52      370.66     70.02 o 
 -10   7   2      261.64      257.44     64.82 o 
  -9   7   2      352.01      343.72     64.93 o 
  -8   7   2      340.78      291.75     49.95 o 
  -7   7   2      738.27      835.09     56.99 o 
  -6   7   2      707.65      795.58     48.16 o 
  -5   7   2     3361.36     3358.29     73.82 o 
  -4   7   2      180.22      327.86     30.70 o 
  -3   7   2     2391.74     2323.15     65.12 o 
  -2   7   2     4353.90     4312.87     66.54 o 
  -1   7   2    12190.01    12517.08    138.06 o 
   0   7   2     2984.11     3104.20     86.06 o 
   1   7   2    12143.73    12445.68    124.56 o 
   2   7   2     4415.57     4257.74     55.56 o 
   3   7   2     2357.12     2366.10     50.87 o 
   4   7   2      162.84      290.87     29.52 o 
   5   7   2     3371.47     3339.26     77.50 o 
   6   7   2      685.51      754.18     64.42 o 
   7   7   2      726.97      788.33     72.13 o 
   8   7   2      355.19      320.52     43.68 o 
   9   7   2      355.95      417.69     65.98 o 
  10   7   2      255.65      334.78     70.44 o 
  11   7   2      206.52      328.04     62.49 o 
  12   7   2        9.48       32.50    110.78 o 
 -12   8   2      865.28      671.13     72.48 o 
 -11   8   2      353.31      298.05     61.97 o 
 -10   8   2      752.22      638.10     62.38 o 
  -9   8   2     1219.43     1138.28     71.69 o 
  -8   8   2      901.28      881.12     73.22 o 
  -7   8   2     4225.82     4182.52    126.30 o 
  -6   8   2     2449.83     2448.25     76.63 o 
  -5   8   2    11615.59    11205.94    228.68 o 
  -4   8   2      156.53      215.33     28.23 o 
  -3   8   2    10271.23    10306.12    140.84 o 
  -2   8   2      123.65      131.99     21.84 o 
  -1   8   2     2242.15     2264.31     68.97 o 
   0   8   2       68.68      104.16     18.75 o 
   1   8   2     2203.71     2217.86     61.63 o 
   2   8   2      131.81      120.19     18.33 o 
   3   8   2    10270.82    10357.34    144.39 o 
   4   8   2      160.26      206.74     39.69 o 
   5   8   2    11552.50    11543.06    213.80 o 
   6   8   2     2513.04     2466.67     90.42 o 
   7   8   2     4253.26     4122.21    122.76 o 
   8   8   2      929.25      895.36     69.38 o 
   9   8   2     1236.39     1160.84     73.95 o 
  10   8   2      739.05      621.65     59.49 o 
  11   8   2      380.25      351.53     62.05 o 
  12   8   2      874.81      611.31     72.40 o 
 -11   9   2      362.33      431.05     82.69 o 
 -10   9   2       60.52       85.71     81.83 o 
  -9   9   2       87.32      140.22     61.95 o 
  -8   9   2       16.60       34.47     50.85 o 
  -7   9   2     1868.93     1935.91     86.45 o 
  -6   9   2      235.65      290.40     48.36 o 
  -5   9   2     3265.70     3374.36     98.39 o 
  -4   9   2     2393.14     2373.83     57.95 o 
  -3   9   2     1941.07     1840.89     46.57 o 
  -2   9   2     2113.72     2263.73     56.47 o 
  -1   9   2     2739.80     2665.90     67.90 o 
   0   9   2     3180.79     3412.07     73.47 o 
   1   9   2     2748.28     2677.14     56.20 o 
   2   9   2     2126.61     2238.64     67.39 o 
   3   9   2     1941.61     1875.77     55.40 o 
   4   9   2     2366.51     2382.98     76.17 o 
   5   9   2     3273.81     3389.69    111.82 o 
   6   9   2      214.56      275.52     48.53 o 
   7   9   2     1862.11     1966.31     88.24 o 
   8   9   2       16.19       19.24     38.84 o 
   9   9   2       83.96      137.82     64.68 o 
  10   9   2       58.52       64.59     77.72 o 
  11   9   2      358.05      472.32     76.93 o 
 -10  10   2      374.86      329.13     63.73 o 
  -9  10   2      266.66      280.04     60.43 o 
  -8  10   2      331.41      301.22     70.99 o 
  -7  10   2     3600.93     3540.53    160.41 o 
  -6  10   2     2304.54     2231.13     93.87 o 
  -5  10   2     7110.05     6968.46    240.29 o 
  -4  10   2     1451.47     1482.30     58.30 o 
  -3  10   2     5419.57     5137.41    127.23 o 
  -2  10   2     2041.09     2021.31     63.28 o 
  -1  10   2      189.66      208.44     31.39 o 
   0  10   2      133.75      164.14     30.75 o 
   1  10   2      192.43      208.32     28.62 o 
   2  10   2     1997.67     1958.45     67.90 o 
   3  10   2     5422.95     5088.23    148.73 o 
   4  10   2     1451.84     1509.93     72.72 o 
   5  10   2     7134.42     7024.44    293.60 o 
   6  10   2     2372.76     2259.93     95.84 o 
   7  10   2     3585.68     3581.89    163.82 o 
   8  10   2      357.08      318.71     63.26 o 
   9  10   2      272.65      277.21     57.65 o 
  10  10   2      367.33      320.68     58.46 o 
  -9  11   2       53.26      108.61     64.98 o 
  -8  11   2       50.51       60.04     79.82 o 
  -7  11   2      303.66      334.01     68.54 o 
  -6  11   2     1539.21     1542.26    103.40 o 
  -5  11   2      418.77      422.21     63.44 o 
  -4  11   2     1844.29     1966.25     74.40 o 
  -3  11   2      855.63      865.82     68.09 o 
  -2  11   2     2069.40     2105.74     80.66 o 
  -1  11   2     3363.46     3296.96     92.42 o 
   0  11   2     1400.88     1604.17     59.28 o 
   1  11   2     3360.15     3338.02     91.42 o 
   2  11   2     2104.05     2186.76     65.74 o 
   3  11   2      915.00      941.55     80.00 o 
   4  11   2     1824.45     1971.36     89.39 o 
   5  11   2      415.00      399.66     61.82 o 
   6  11   2     1536.82     1503.35    104.55 o 
   7  11   2      311.45      301.43     66.49 o 
   8  11   2       54.65       56.06     78.11 o 
   9  11   2       51.44      114.21     73.66 o 
  -8  12   2     2301.63     2063.72    130.29 o 
  -7  12   2     1285.58     1280.67     77.61 o 
  -6  12   2      658.30      654.26     74.81 o 
  -5  12   2     2218.47     2140.76    113.23 o 
  -4  12   2     1736.10     1700.87     96.19 o 
  -3  12   2      597.51      588.59     59.78 o 
  -2  12   2     1111.09     1084.07     77.76 o 
  -1  12   2       87.31       79.87     36.99 o 
   0  12   2      322.19      307.99     41.61 o 
   1  12   2       90.00       74.51     28.96 o 
   2  12   2     1119.64     1097.91     78.11 o 
   3  12   2      578.89      548.70     56.23 o 
   4  12   2     1748.36     1695.76     93.08 o 
   5  12   2     2227.22     2197.35    115.44 o 
   6  12   2      671.83      621.19     79.89 o 
   7  12   2     1297.06     1396.76     89.67 o 
   8  12   2     2325.23     2105.29    152.13 o 
  -7  13   2      138.24      152.34     84.37 o 
  -6  13   2      284.27      305.84     61.82 o 
  -5  13   2       25.58       23.24     82.27 o 
  -4  13   2     1152.68     1109.26     79.98 o 
  -3  13   2      825.60      847.08     73.89 o 
  -2  13   2     1691.89     1696.27     89.48 o 
  -1  13   2      886.35      841.67     79.19 o 
   0  13   2     3124.81     3021.35    139.90 o 
   1  13   2      927.43     1020.94     95.78 o 
   2  13   2     1683.04     1653.33    111.19 o 
   3  13   2      806.20      819.55     65.79 o 
   4  13   2     1160.94     1198.81     82.84 o 
   5  13   2       31.89       27.51     66.01 o 
   6  13   2      279.40      312.91     64.20 o 
   7  13   2      134.79      134.80     98.37 o 
  -6  14   2     1041.08      876.98     72.34 o 
  -5  14   2      447.42      370.96     66.53 o 
  -4  14   2     1355.98     1333.62     98.02 o 
  -3  14   2      881.20      779.70     86.42 o 
  -2  14   2      492.74      430.03     65.94 o 
  -1  14   2      406.93      432.15     63.13 o 
   0  14   2       96.40       63.29     58.48 o 
   1  14   2      392.85      379.74     71.30 o 
   2  14   2      498.80      435.76     67.52 o 
   3  14   2      872.07      786.02     82.48 o 
   4  14   2     1351.58     1374.54    101.29 o 
   5  14   2      432.72      341.39     68.07 o 
   6  14   2     1029.03      893.39     78.21 o 
  -3  15   2      436.56      477.15     89.39 o 
  -2  15   2     1211.26     1268.13    111.08 o 
  -1  15   2       66.22      123.11     97.38 o 
   0  15   2      614.92      550.79     76.21 o 
   1  15   2       58.35      120.60     82.67 o 
   2  15   2     1186.32     1220.21     99.54 o 
   3  15   2      443.55      406.88     75.97 o 
   1   0   3     1895.84     1899.92     12.70 o 
   2   0   3     4886.82     4476.08     32.46 o 
   3   0   3      237.23      237.84     10.95 o 
   4   0   3      443.94      390.89     23.06 o 
   5   0   3       70.06      193.31     17.49 o 
   6   0   3    10793.32    10567.95    391.27 o 
   7   0   3      535.31      607.24    122.44 o 
   8   0   3    10371.92    10664.64    240.75 o 
   9   0   3      141.71      496.60     45.57 o 
  10   0   3     1696.10     1733.38     99.21 o 
  11   0   3     1522.73     1490.10     69.62 o 
  12   0   3      863.52      781.71     59.62 o 
  13   0   3      402.62      338.36     58.55 o 
 -13   1   3      509.01      340.37     63.55 o 
 -12   1   3      297.93      415.06     46.46 o 
 -11   1   3      323.02      318.69     45.03 o 
 -10   1   3      125.16      186.75     33.40 o 
  -9   1   3     1668.00     1692.04     59.25 o 
  -8   1   3     2410.34     2518.31     64.15 o 
  -7   1   3     4383.96     4348.49    101.56 o 
  -6   1   3     7429.93     7516.80     93.76 o 
  -5   1   3     5148.07     4930.01    227.77 o 
  -4   1   3     7545.55     7525.38    121.84 o 
  -3   1   3     2280.81     2201.56     32.40 o 
  -2   1   3      126.20      125.96      8.52 o 
  -1   1   3     1383.06     1371.41     17.83 o 
   0   1   3        6.60       10.50      4.84 o 
   1   1   3     1411.08     1403.87     13.66 o 
   2   1   3      153.17      166.49     10.03 o 
   3   1   3     2345.42     2294.77     24.64 o 
   4   1   3     7683.07     7213.50    122.84 o 
   5   1   3     5171.56     5090.47    252.31 o 
   6   1   3     7424.25     7681.05     86.74 o 
   7   1   3     4405.79     4618.40     84.30 o 
   8   1   3     2437.04     2509.48     93.57 o 
   9   1   3     1598.81     1707.11     55.68 o 
  10   1   3      127.28      311.95     50.54 o 
  11   1   3      297.89      260.29     57.52 o 
  12   1   3      313.44      403.30     43.83 o 
  13   1   3      491.86      346.41     53.51 o 
 -13   2   3      525.28      624.99     69.81 o 
 -12   2   3      601.11      598.88     62.79 o 
 -11   2   3      847.49      766.53     58.21 o 
 -10   2   3     3235.03     3333.59     96.30 o 
  -9   2   3      218.70      264.31     34.10 o 
  -8   2   3     1944.10     1974.11    112.60 o 
  -7   2   3     2134.48     2182.32    132.11 o 
  -6   2   3     5853.85     5932.22     78.74 o 
  -5   2   3     1798.26     1714.48     41.73 o 
  -4   2   3     3901.28     3720.63    219.93 o 
  -3   2   3     1426.88     1503.72     38.68 o 
  -2   2   3     3121.83     2933.47     28.52 o 
  -1   2   3     3171.51     3118.56     25.90 o 
   0   2   3     1711.91     1728.55     17.33 o 
   1   2   3     3351.00     3279.97     23.58 o 
   2   2   3     3085.32     2950.61     35.72 o 
   3   2   3     1324.60     1396.50     23.01 o 
   4   2   3     3885.97     3420.48     79.58 o 
   5   2   3     1849.38     1815.38     36.41 o 
   6   2   3     5579.43     5710.32     78.89 o 
   7   2   3     2161.47     2120.47     91.34 o 
   8   2   3     1908.79     1943.78    159.21 o 
   9   2   3      224.78      307.15     35.62 o 
  10   2   3     3223.86     3237.72    127.64 o 
  11   2   3      860.94      893.65     68.97 o 
  12   2   3      623.59      635.83     99.43 o 
  13   2   3      522.36      537.05     83.93 o 
 -13   3   3      615.90      469.14     76.01 o 
 -12   3   3      711.86      911.17     70.70 o 
 -11   3   3     1875.90     1694.92    158.25 o 
 -10   3   3      299.16      389.54     41.59 o 
  -9   3   3      541.99      523.92     45.13 o 
  -8   3   3      628.73      718.27     47.40 o 
  -7   3   3     3001.90     3027.27    102.20 o 
  -6   3   3     5184.23     5391.72    122.67 o 
  -5   3   3     8793.55     8990.23     97.39 o 
  -4   3   3    12233.06    12587.12    142.26 o 
  -3   3   3     9535.95     9629.46     75.51 o 
  -2   3   3     7584.87     7454.75    112.34 o 
  -1   3   3     2322.20     2354.42     59.37 o 
   0   3   3     1851.71     2001.22     21.57 o 
   1   3   3     2369.78     2340.40     35.63 o 
   2   3   3     7434.63     7354.91    113.57 o 
   3   3   3     9565.67     9775.95     83.95 o 
   4   3   3    12379.79    12320.10    102.53 o 
   5   3   3     8908.68     8904.67     82.69 o 
   6   3   3     5143.74     4930.04    105.17 o 
   7   3   3     2982.54     3230.28    111.35 o 
   8   3   3      633.64      702.52     43.67 o 
   9   3   3      488.44      512.92     49.14 o 
  10   3   3      311.39      463.14     49.59 o 
  11   3   3     1836.87     1800.49    141.07 o 
  12   3   3      721.47      939.83     92.30 o 
  13   3   3      623.73      514.05     90.24 o 
 -13   4   3      217.15      192.01     81.97 o 
 -12   4   3      990.38     1036.49     95.59 o 
 -11   4   3      445.55      451.93     55.63 o 
 -10   4   3     1233.48     1337.73     77.68 o 
  -9   4   3       96.37      109.45     34.48 o 
  -8   4   3     2262.02     2490.12    138.05 o 
  -7   4   3      767.49      789.21     62.76 o 
  -6   4   3      401.72      457.58     36.34 o 
  -5   4   3      603.55      521.67     25.59 o 
  -4   4   3     2289.66     2179.81     59.08 o 
  -3   4   3     5555.60     5278.14     64.25 o 
  -2   4   3     1640.17     1554.84     30.69 o 
  -1   4   3     6782.90     6797.83    179.86 o 
   0   4   3     1852.20     1872.24     22.09 o 
   1   4   3     6722.08     7205.50     83.96 o 
   2   4   3     1651.36     1600.79     82.33 o 
   3   4   3     5590.85     5596.50    101.91 o 
   4   4   3     2190.03     1997.74     80.23 o 
   5   4   3      566.48      546.37     28.91 o 
   6   4   3      450.58      442.52     30.42 o 
   7   4   3      777.90      910.38     53.86 o 
   8   4   3     2211.00     2080.93    150.83 o 
   9   4   3      100.30      166.29     33.61 o 
  10   4   3     1232.41     1281.42     77.57 o 
  11   4   3      446.16      411.33     90.73 o 
  12   4   3     1001.33     1033.04    184.26 o 
  13   4   3      217.41      196.38     73.84 o 
 -13   5   3      509.24      503.38     82.42 o 
 -12   5   3       12.20       96.43     73.65 o 
 -11   5   3      458.16      468.67     55.59 o 
 -10   5   3      822.91      717.58     55.40 o 
  -9   5   3     2290.27     2155.05     74.20 o 
  -8   5   3     3024.23     2718.01    151.57 o 
  -7   5   3     2237.87     2119.60     58.05 o 
  -6   5   3      460.34      525.66     35.25 o 
  -5   5   3     5005.55     4947.50     79.87 o 
  -4   5   3     5489.20     5530.16     77.62 o 
  -3   5   3      777.40      816.01     21.24 o 
  -2   5   3     3989.25     3777.74     46.97 o 
  -1   5   3     1636.96     1749.06     37.74 o 
   0   5   3     4642.25     4528.65     44.62 o 
   1   5   3     1593.92     1724.64     35.20 o 
   2   5   3     3963.01     3757.33     47.54 o 
   3   5   3      830.85      897.91     31.91 o 
   4   5   3     5392.56     5391.28     75.06 o 
   5   5   3     5027.84     5141.93    100.72 o 
   6   5   3      457.35      499.32     53.41 o 
   7   5   3     2164.24     2171.70     63.74 o 
   8   5   3     2990.45     3016.98     95.53 o 
   9   5   3     2258.40     2214.42    100.64 o 
  10   5   3      853.57      795.98     69.54 o 
  11   5   3      463.77      542.74     79.87 o 
  12   5   3       13.19       80.17     73.21 o 
  13   5   3      510.47      570.18     71.53 o 
 -12   6   3      203.92      185.27     71.62 o 
 -11   6   3      121.01      110.91     60.78 o 
 -10   6   3     2432.87     2627.14    128.84 o 
  -9   6   3     2037.88     1957.88     77.71 o 
  -8   6   3     2432.96     2582.86     70.71 o 
  -7   6   3     1007.34     1090.43     64.13 o 
  -6   6   3      992.96     1019.91     57.47 o 
  -5   6   3     2141.51     2041.75     88.17 o 
  -4   6   3      439.18      384.14     27.77 o 
  -3   6   3     1066.10     1071.49     33.52 o 
  -2   6   3      736.47      680.35     25.73 o 
  -1   6   3    15416.08    15806.14    107.72 o 
   0   6   3     1715.54     1692.45     39.53 o 
   1   6   3    15326.61    15697.08    100.67 o 
   2   6   3      754.89      700.93     29.37 o 
   3   6   3     1031.26      923.79     35.77 o 
   4   6   3      460.46      406.66     29.75 o 
   5   6   3     2174.82     2255.69     83.12 o 
   6   6   3     1010.49      967.72     59.33 o 
   7   6   3     1036.43      979.25    148.81 o 
   8   6   3     2434.26     2462.35     86.01 o 
   9   6   3     2089.28     2016.08    165.82 o 
  10   6   3     2440.57     2580.42    160.98 o 
  11   6   3      131.57      104.15     59.97 o 
  12   6   3      201.60      149.56     63.02 o 
 -12   7   3       77.65      129.39     84.35 o 
 -11   7   3      475.99      497.14     96.88 o 
 -10   7   3     1401.23     1282.53     86.45 o 
  -9   7   3     1881.08     1701.84     97.26 o 
  -8   7   3     1264.94     1177.64     79.76 o 
  -7   7   3     1812.46     1859.09     57.62 o 
  -6   7   3     1600.98     1527.56    107.43 o 
  -5   7   3      496.51      517.24     37.99 o 
  -4   7   3     2341.32     2409.13     46.37 o 
  -3   7   3      538.45      673.69     64.03 o 
  -2   7   3     3277.36     3174.37     57.61 o 
  -1   7   3     1077.79     1129.65     60.16 o 
   0   7   3     5947.01     5755.63     70.36 o 
   1   7   3     1066.46      990.92     32.38 o 
   2   7   3     3323.26     3339.98     68.87 o 
   3   7   3      483.67      565.86     40.94 o 
   4   7   3     2351.38     2353.50     74.05 o 
   5   7   3      500.22      513.33     46.91 o 
   6   7   3     1531.79     1710.14    185.36 o 
   7   7   3     1747.81     1742.76     74.96 o 
   8   7   3     1278.46     1240.06     65.26 o 
   9   7   3     1850.44     1827.72     83.47 o 
  10   7   3     1428.11     1298.02     86.60 o 
  11   7   3      481.22      477.06     90.21 o 
  12   7   3       65.33       82.24     83.10 o 
 -11   8   3      667.10      614.39     79.89 o 
 -10   8   3      793.50      898.45     91.88 o 
  -9   8   3     1698.43     1635.49     94.48 o 
  -8   8   3      705.39      695.93     61.81 o 
  -7   8   3     2334.17     2282.91     86.92 o 
  -6   8   3      309.84      388.24     36.42 o 
  -5   8   3     3887.46     4074.90     78.74 o 
  -4   8   3      891.00      918.30     62.60 o 
  -3   8   3      308.27      392.69     36.55 o 
  -2   8   3      518.94      576.76     42.06 o 
  -1   8   3     4044.88     4060.09     76.39 o 
   0   8   3     2582.05     2672.02     53.30 o 
   1   8   3     3965.28     4012.25     71.43 o 
   2   8   3      537.94      537.98     37.53 o 
   3   8   3      316.88      445.23     35.18 o 
   4   8   3      964.49     1058.57     66.24 o 
   5   8   3     3964.14     4011.83    157.24 o 
   6   8   3      259.40      350.54     55.63 o 
   7   8   3     2405.41     2327.77    104.05 o 
   8   8   3      705.78      707.63     60.99 o 
   9   8   3     1722.82     1571.03    106.99 o 
  10   8   3      814.40      843.08    118.77 o 
  11   8   3      688.66      616.88     88.03 o 
 -11   9   3      324.51      260.68     69.32 o 
 -10   9   3      534.32      589.94     70.81 o 
  -9   9   3       11.92       71.58     85.44 o 
  -8   9   3      758.73      677.33     67.85 o 
  -7   9   3     1564.36     1560.81     87.61 o 
  -6   9   3     1715.33     1620.54     95.19 o 
  -5   9   3     1968.68     1985.24     68.13 o 
  -4   9   3     1582.39     1598.50     60.88 o 
  -3   9   3      970.20     1197.71     93.22 o 
  -2   9   3     4146.37     4122.06     91.04 o 
  -1   9   3     2096.23     2174.50     64.16 o 
   0   9   3     5367.48     5219.69     99.30 o 
   1   9   3     2047.70     2148.34     49.16 o 
   2   9   3     4155.84     4034.01     87.12 o 
   3   9   3      941.86      885.63     63.24 o 
   4   9   3     1529.87     1488.44     56.30 o 
   5   9   3     1904.49     1764.71     84.32 o 
   6   9   3     1730.12     1634.42     97.59 o 
   7   9   3     1562.94     1526.29     74.33 o 
   8   9   3      737.61      636.75     70.15 o 
   9   9   3       11.67       66.10     66.31 o 
  10   9   3      513.96      590.90     70.59 o 
  11   9   3      325.42      292.75     68.10 o 
 -10  10   3      506.37      534.48     70.81 o 
  -9  10   3      110.10      111.95     72.18 o 
  -8  10   3      534.56      508.70     55.81 o 
  -7  10   3     1042.12     1025.94     73.28 o 
  -6  10   3      678.60      706.65     68.68 o 
  -5  10   3     1231.40     1156.56     60.27 o 
  -4  10   3      475.18      479.59     49.65 o 
  -3  10   3     1907.01     1843.65     61.21 o 
  -2  10   3      345.73      380.64     37.43 o 
  -1  10   3     1641.47     1642.18     56.50 o 
   0  10   3       98.48       86.26     27.45 o 
   1  10   3     1643.99     1611.85     53.50 o 
   2  10   3      383.19      452.03     37.34 o 
   3  10   3     1878.55     1947.47     66.87 o 
   4  10   3      516.74      573.80     62.35 o 
   5  10   3     1312.66     1235.53     92.61 o 
   6  10   3      695.88      720.82     68.14 o 
   7  10   3     1057.66     1043.68     78.99 o 
   8  10   3      518.10      525.72     57.67 o 
   9  10   3      124.41      134.89     82.87 o 
  10  10   3      508.83      483.78     68.51 o 
  -9  11   3      237.34      257.18     69.26 o 
  -8  11   3      169.91      164.15     74.11 o 
  -7  11   3      341.31      370.79     55.86 o 
  -6  11   3      390.16      338.53     65.40 o 
  -5  11   3     1309.93     1355.34     95.72 o 
  -4  11   3      960.02      918.51     66.33 o 
  -3  11   3     3924.42     4049.92    140.51 o 
  -2  11   3     3059.63     3008.59     95.19 o 
  -1  11   3     3763.67     3786.02     98.68 o 
   0  11   3     2750.18     2745.45     79.32 o 
   1  11   3     3761.98     3907.55    103.49 o 
   2  11   3     3016.04     2897.77     77.36 o 
   3  11   3     3839.61     3690.54     92.02 o 
   4  11   3      946.01      919.91     70.22 o 
   5  11   3     1279.83     1270.56     88.74 o 
   6  11   3      367.79      338.85     68.43 o 
   7  11   3      350.02      405.62     61.77 o 
   8  11   3      170.27      183.59     72.99 o 
   9  11   3      254.30      287.44     56.61 o 
  -8  12   3      867.00      908.87     79.16 o 
  -7  12   3      477.77      446.03     60.53 o 
  -6  12   3      575.98      620.76     71.30 o 
  -5  12   3      230.71      208.46     68.03 o 
  -4  12   3      211.20      260.66     75.16 o 
  -3  12   3      595.16      629.80     80.12 o 
  -2  12   3      435.89      427.85     72.92 o 
  -1  12   3     2714.68     2669.98     98.92 o 
   0  12   3      341.16      375.65     50.33 o 
   1  12   3     2716.59     2764.37     88.09 o 
   2  12   3      488.71      569.36     50.85 o 
   3  12   3      606.81      553.85     59.78 o 
   4  12   3      221.12      269.19     65.90 o 
   5  12   3      244.46      203.33     63.22 o 
   6  12   3      579.83      633.08     71.72 o 
   7  12   3      501.28      415.81     71.62 o 
   8  12   3      854.23      882.53     78.76 o 
  -7  13   3       12.97       60.52     86.51 o 
  -6  13   3      238.89      222.84     67.69 o 
  -5  13   3      291.75      256.60     74.33 o 
  -4  13   3      262.50      240.17     75.81 o 
  -3  13   3     2361.02     2370.20    121.16 o 
  -2  13   3      395.78      465.19     65.09 o 
  -1  13   3     4825.10     5070.64    255.52 o 
   0  13   3      396.24      423.47     53.87 o 
   1  13   3     4792.03     4772.30    241.08 o 
   2  13   3      388.51      372.59     67.38 o 
   3  13   3     2315.70     2437.23    125.86 o 
   4  13   3      269.57      283.18     68.77 o 
   5  13   3      297.13      243.17     65.07 o 
   6  13   3      232.91      246.30     67.72 o 
   7  13   3       15.82       44.51     71.98 o 
  -5  14   3      342.80      245.60     66.19 o 
  -4  14   3      866.47      940.87     88.49 o 
  -3  14   3      268.38      271.25     68.30 o 
  -2  14   3      967.03      970.49     69.28 o 
  -1  14   3      460.28      425.62     66.70 o 
   0  14   3      313.28      344.53     65.97 o 
   1  14   3      470.92      411.50     61.80 o 
   2  14   3      938.50      986.69     85.90 o 
   3  14   3      276.67      221.17     87.11 o 
   4  14   3      881.80      961.84     70.41 o 
   5  14   3      328.46      263.42     55.27 o 
  -3  15   3     1677.80     1629.43    111.14 o 
  -2  15   3      247.37      231.91     72.52 o 
  -1  15   3     2372.22     2367.18    160.67 o 
   0  15   3       27.58       22.84     90.71 o 
   1  15   3     2322.22     2201.95    194.62 o 
   2  15   3      238.93      211.44     81.54 o 
   3  15   3     1699.16     1551.40    107.10 o 
   0   0   4   143238.06   151967.84   6077.51 o 
   1   0   4      376.86      378.70      8.37 o 
   2   0   4    15681.19    15227.46     90.45 o 
   3   0   4     1152.16     1094.09     28.13 o 
   4   0   4     3172.65     3116.86     39.55 o 
   5   0   4        8.03       82.71     14.18 o 
   6   0   4      249.10      494.90     28.02 o 
   7   0   4      201.67      352.32     26.74 o 
   8   0   4      755.58      843.58     51.48 o 
   9   0   4      536.93      625.88     59.23 o 
  10   0   4       64.26      179.25     36.36 o 
  11   0   4      290.73      378.39     53.52 o 
  12   0   4     1296.99     1372.48    103.93 o 
  13   0   4      198.85      224.87     77.14 o 
 -13   1   4      105.86       93.18     70.40 o 
 -12   1   4     1334.57     1384.88     89.52 o 
 -11   1   4      543.59      563.51     55.44 o 
 -10   1   4     3943.30     3948.06     92.01 o 
  -9   1   4      672.34      642.19     51.70 o 
  -8   1   4     7849.03     8087.92    149.14 o 
  -7   1   4      765.71      779.62     75.10 o 
  -6   1   4     3942.37     3718.86     67.53 o 
  -5   1   4      270.80      301.40     27.06 o 
  -4   1   4      685.92      707.14     26.84 o 
  -3   1   4     2067.91     2046.91     25.56 o 
  -2   1   4      603.04      573.85     19.66 o 
  -1   1   4     8198.59     8054.21     43.59 o 
   0   1   4      433.10      476.80     11.88 o 
   1   1   4     8192.49     7992.43     41.54 o 
   2   1   4      563.85      571.14     20.90 o 
   3   1   4     2097.21     1984.68     22.54 o 
   4   1   4      656.06      626.02     18.04 o 
   5   1   4      261.10      312.94     17.28 o 
   6   1   4     4020.67     3908.98     54.64 o 
   7   1   4      756.26      803.02     48.38 o 
   8   1   4     7913.09     8182.65    147.98 o 
   9   1   4      662.91      704.42     54.43 o 
  10   1   4     3969.52     3997.97    127.37 o 
  11   1   4      537.73      466.78     65.99 o 
  12   1   4     1387.05     1452.67     83.29 o 
  13   1   4      106.00       86.47     58.07 o 
 -13   2   4      119.82      215.08     83.20 o 
 -12   2   4     1223.20     1430.30     83.95 o 
 -11   2   4     1144.34     1105.42     56.10 o 
 -10   2   4     1630.55     1720.62     60.44 o 
  -9   2   4      272.57      280.64     33.97 o 
  -8   2   4      852.26      898.77     53.27 o 
  -7   2   4      603.07      611.58     35.13 o 
  -6   2   4     1700.84     1745.16    121.17 o 
  -5   2   4      766.46      736.19     31.12 o 
  -4   2   4    13500.04    13010.33    186.90 o 
  -3   2   4      626.47      564.58     39.42 o 
  -2   2   4    25742.90    25903.78    117.79 o 
  -1   2   4     3600.90     3530.04     37.26 o 
   0   2   4    19243.37    18785.14     83.01 o 
   1   2   4     3617.51     3542.06     52.73 o 
   2   2   4    25433.31    25230.09    174.65 o 
   3   2   4      615.11      535.20     25.90 o 
   4   2   4    13209.94    13305.60    114.25 o 
   5   2   4      781.85      706.82     17.96 o 
   6   2   4     1615.45     1966.13    113.78 o 
   7   2   4      575.60      590.30     32.79 o 
   8   2   4      867.78      964.33     55.08 o 
   9   2   4      252.88      352.32     43.33 o 
  10   2   4     1631.75     1890.71     75.57 o 
  11   2   4     1180.56     1224.75     80.79 o 
  12   2   4     1246.73     1362.12     88.67 o 
  13   2   4      120.51      116.36     74.50 o 
 -13   3   4      103.07       52.31     78.01 o 
 -12   3   4     1667.44     1604.40     77.96 o 
 -11   3   4      923.61      844.90     76.83 o 
 -10   3   4     1976.29     1926.27     68.38 o 
  -9   3   4      682.39      613.05     45.02 o 
  -8   3   4     1668.70     1634.07     50.97 o 
  -7   3   4      340.66      348.53     29.67 o 
  -6   3   4     1029.93     1026.19     44.68 o 
  -5   3   4     1136.22     1220.20     43.36 o 
  -4   3   4     3081.70     2887.69     48.62 o 
  -3   3   4     1609.71     1729.83     59.97 o 
  -2   3   4     2486.53     2382.71     22.83 o 
  -1   3   4     2773.46     2618.50     83.98 o 
   0   3   4      869.19      810.73     16.67 o 
   1   3   4     2790.21     2545.31     52.28 o 
   2   3   4     2442.66     2366.01     25.93 o 
   3   3   4     1568.76     1631.08    106.35 o 
   4   3   4     3065.35     2880.63     37.91 o 
   5   3   4     1147.16     1195.06     44.50 o 
   6   3   4     1077.51     1052.41     35.34 o 
   7   3   4      361.94      358.67     29.59 o 
   8   3   4     1738.10     1768.30     55.74 o 
   9   3   4      673.58      616.31     50.35 o 
  10   3   4     2015.82     1995.78     76.01 o 
  11   3   4      913.80      867.17     64.03 o 
  12   3   4     1661.92     1628.06     90.33 o 
  13   3   4      111.91       84.39    115.23 o 
 -13   4   4        1.28       42.50    108.13 o 
 -12   4   4      480.59      584.63     60.27 o 
 -11   4   4      297.10      325.10     59.61 o 
 -10   4   4      792.67      828.27     54.92 o 
  -9   4   4      730.99      761.09     50.92 o 
  -8   4   4      303.70      469.98     40.92 o 
  -7   4   4      643.62      746.71     57.21 o 
  -6   4   4      138.74      256.42     33.44 o 
  -5   4   4     4621.13     4260.05     79.38 o 
  -4   4   4     7400.47     7628.46     81.17 o 
  -3   4   4     1740.05     1644.26     35.36 o 
  -2   4   4    15321.47    14936.77     77.53 o 
  -1   4   4     1769.74     1692.93     36.12 o 
   0   4   4      544.71      522.44     13.90 o 
   1   4   4     1791.20     1773.99     34.97 o 
   2   4   4    15292.43    14926.76    111.79 o 
   3   4   4     1727.38     1662.74     43.04 o 
   4   4   4     7240.82     7453.82    108.28 o 
   5   4   4     4603.85     4459.64     60.08 o 
   6   4   4      141.62      224.59     25.89 o 
   7   4   4      609.53      624.62     64.11 o 
   8   4   4      318.83      485.13     46.14 o 
   9   4   4      713.94      691.30     52.36 o 
  10   4   4      799.93      847.35     73.91 o 
  11   4   4      281.13      327.02     69.53 o 
  12   4   4      468.00      602.11     72.03 o 
  13   4   4        2.08       34.93     80.46 o 
 -13   5   4      323.96      226.31     74.89 o 
 -12   5   4      320.90      235.19     69.66 o 
 -11   5   4      791.42      664.05     53.36 o 
 -10   5   4     2065.54     2066.96     77.85 o 
  -9   5   4      517.97      455.95     53.05 o 
  -8   5   4     1637.59     1568.87     57.62 o 
  -7   5   4      178.75      111.76     31.35 o 
  -6   5   4     2818.17     2773.55     57.18 o 
  -5   5   4      380.47      371.01     29.12 o 
  -4   5   4     1122.54     1013.67     41.28 o 
  -3   5   4     2747.91     2770.34     60.43 o 
  -2   5   4     3163.41     3236.20    107.77 o 
  -1   5   4     7725.90     7922.49    113.83 o 
   0   5   4     1090.54     1082.03     28.41 o 
   1   5   4     7711.37     7678.72     57.96 o 
   2   5   4     3132.35     3134.45    144.48 o 
   3   5   4     2764.30     2944.51    102.96 o 
   4   5   4     1062.46      971.64     40.51 o 
   5   5   4      403.31      456.88     56.07 o 
   6   5   4     2889.92     2843.96     59.38 o 
   7   5   4      169.02      173.47     32.48 o 
   8   5   4     1618.70     1631.30     58.64 o 
   9   5   4      510.27      446.00     53.48 o 
  10   5   4     2024.29     2062.55     88.79 o 
  11   5   4      786.08      706.48     60.35 o 
  12   5   4      328.45      303.32     61.43 o 
  13   5   4      315.96      233.79     79.62 o 
 -12   6   4       72.66      127.39     63.79 o 
 -11   6   4      387.68      360.85     64.15 o 
 -10   6   4      548.33      503.29     56.06 o 
  -9   6   4       96.01      142.37     37.49 o 
  -8   6   4      154.77      241.97     37.09 o 
  -7   6   4      651.96      710.37     49.85 o 
  -6   6   4       43.42       52.72     25.19 o 
  -5   6   4      481.47      653.08     41.88 o 
  -4   6   4     2954.21     2902.77     64.65 o 
  -3   6   4     2284.20     2282.81     50.40 o 
  -2   6   4     3993.28     4001.66     82.58 o 
  -1   6   4     4522.30     4599.74     74.45 o 
   0   6   4     2334.04     2244.43     49.56 o 
   1   6   4     4540.24     4633.86     52.89 o 
   2   6   4     3893.74     3789.14     58.50 o 
   3   6   4     2308.02     2254.47     61.47 o 
   4   6   4     2933.12     2864.66     63.69 o 
   5   6   4      447.63      451.36     59.70 o 
   6   6   4       48.12      145.71     73.56 o 
   7   6   4      641.42      652.15     81.85 o 
   8   6   4      149.69      255.44     45.10 o 
   9   6   4       85.34      157.45     40.96 o 
  10   6   4      538.03      555.76     65.96 o 
  11   6   4      377.28      321.55     64.24 o 
  12   6   4       62.21      137.91     75.99 o 
 -12   7   4      174.19      146.08     88.31 o 
 -11   7   4      238.65      223.23     70.39 o 
 -10   7   4      743.49      744.03     77.01 o 
  -9   7   4     1901.20     1812.34    120.63 o 
  -8   7   4     2026.42     1982.26     61.97 o 
  -7   7   4     2518.96     2341.80     65.98 o 
  -6   7   4      574.30      609.87     41.37 o 
  -5   7   4      679.53      533.35     44.36 o 
  -4   7   4     2615.66     2575.65     46.74 o 
  -3   7   4      436.33      423.34     26.27 o 
  -2   7   4     6694.73     6591.41    109.18 o 
  -1   7   4     3368.82     3266.33     58.76 o 
   0   7   4     7273.04     7779.70    123.92 o 
   1   7   4     3378.00     3354.24     60.36 o 
   2   7   4     6642.58     6695.59    103.62 o 
   3   7   4      451.72      423.14     30.75 o 
   4   7   4     2624.64     2608.18     59.23 o 
   5   7   4      629.87      650.81     56.26 o 
   6   7   4      558.73      642.69     90.83 o 
   7   7   4     2486.67     2315.51     85.60 o 
   8   7   4     2043.04     2048.33     80.88 o 
   9   7   4     1867.78     1757.73     85.15 o 
  10   7   4      755.88      840.81     84.60 o 
  11   7   4      239.88      246.74     66.21 o 
  12   7   4      168.16      109.01     89.03 o 
 -11   8   4      182.64      167.59     74.13 o 
 -10   8   4       96.29      189.80     70.41 o 
  -9   8   4       18.15       52.81     64.25 o 
  -8   8   4      272.31      282.07     59.85 o 
  -7   8   4      329.99      358.75     36.16 o 
  -6   8   4     2790.03     2916.47     75.49 o 
  -5   8   4     1504.74     1639.17     57.69 o 
  -4   8   4     2400.97     2342.78     57.12 o 
  -3   8   4     4927.76     5081.43     98.94 o 
  -2   8   4      905.71      878.47     45.56 o 
  -1   8   4     3623.19     3683.11     56.90 o 
   0   8   4      492.38      454.66     28.14 o 
   1   8   4     3646.06     3761.13     62.86 o 
   2   8   4      856.86      849.17     42.52 o 
   3   8   4     4910.45     5122.25    110.81 o 
   4   8   4     2351.18     2300.44     66.84 o 
   5   8   4     1439.52     1493.12     60.00 o 
   6   8   4     2750.41     2882.73     96.93 o 
   7   8   4      335.34      345.96     50.12 o 
   8   8   4      273.46      248.52     56.39 o 
   9   8   4       20.67       36.85     69.36 o 
  10   8   4       88.64      131.01     62.62 o 
  11   8   4      175.63      163.28     70.02 o 
 -11   9   4      522.86      416.77     71.39 o 
 -10   9   4      283.56      291.11     59.83 o 
  -9   9   4      332.14      309.11     67.91 o 
  -8   9   4      504.73      452.87     55.58 o 
  -7   9   4     2095.37     1928.98     82.29 o 
  -6   9   4     1090.89     1099.48     56.86 o 
  -5   9   4     2579.18     2467.35     77.70 o 
  -4   9   4     1386.44     1472.04     61.73 o 
  -3   9   4      462.79      458.18     47.23 o 
  -2   9   4     3565.98     3587.63     72.54 o 
  -1   9   4      450.53      425.61     33.51 o 
   0   9   4      778.37      908.47     51.54 o 
   1   9   4      453.25      488.97     38.54 o 
   2   9   4     3603.24     3597.96     71.53 o 
   3   9   4      425.53      500.45     60.50 o 
   4   9   4     1362.85     1324.48     52.77 o 
   5   9   4     2508.03     2421.83     85.43 o 
   6   9   4     1075.59     1121.57     73.04 o 
   7   9   4     2061.77     1913.32     84.62 o 
   8   9   4      528.35      511.57     61.73 o 
   9   9   4      349.89      299.32     68.68 o 
  10   9   4      294.78      323.12     60.86 o 
  11   9   4      509.08      499.57     82.19 o 
 -10  10   4       15.31       69.29     82.45 o 
  -9  10   4        7.48       32.45     68.16 o 
  -8  10   4       70.69       87.31     60.90 o 
  -7  10   4      689.12      611.32     70.30 o 
  -6  10   4     1153.25     1123.53     85.49 o 
  -5  10   4     5149.63     5195.82    146.49 o 
  -4  10   4     2556.54     2581.15     91.94 o 
  -3  10   4     2098.08     2130.23     78.80 o 
  -2  10   4      311.23      312.12     37.01 o 
  -1  10   4     3485.98     3596.16     95.42 o 
   0  10   4      398.90      438.68     39.93 o 
   1  10   4     3476.07     3674.68     88.98 o 
   2  10   4      337.93      350.55     35.87 o 
   3  10   4     2099.71     2146.83     62.30 o 
   4  10   4     2600.84     2651.60     94.75 o 
   5  10   4     5099.57     5145.79    166.00 o 
   6  10   4     1156.46     1095.30     81.04 o 
   7  10   4      676.51      570.30     71.40 o 
   8  10   4       69.58       60.16     62.86 o 
   9  10   4        7.46       34.56     77.53 o 
  10  10   4       12.69       60.46     96.18 o 
  -9  11   4      347.83      289.55     67.78 o 
  -8  11   4     1413.10     1467.87     86.41 o 
  -7  11   4     1096.00     1041.39     75.49 o 
  -6  11   4     1168.50     1185.15     78.21 o 
  -5  11   4     1717.48     1704.16     83.21 o 
  -4  11   4      825.83      849.86     79.48 o 
  -3  11   4     1341.08     1438.12     82.31 o 
  -2  11   4       13.89       22.59     31.79 o 
  -1  11   4      484.93      485.77     44.52 o 
   0  11   4     1151.28     1005.98     72.83 o 
   1  11   4      503.43      509.87     51.91 o 
   2  11   4       12.39       26.24     30.15 o 
   3  11   4     1299.02     1365.75     54.87 o 
   4  11   4      820.01      785.62     63.19 o 
   5  11   4     1688.75     1567.62    100.52 o 
   6  11   4     1187.63     1307.75     82.51 o 
   7  11   4     1103.98      981.04     80.42 o 
   8  11   4     1417.67     1469.17     81.52 o 
   9  11   4      320.66      260.82     76.15 o 
  -8  12   4      132.56      154.59    100.42 o 
  -7  12   4      846.00      837.34     82.36 o 
  -6  12   4      288.47      331.76     62.26 o 
  -5  12   4      960.71      984.77     85.60 o 
  -4  12   4      297.83      376.56     61.08 o 
  -3  12   4     1207.75     1288.15     91.89 o 
  -2  12   4     1892.49     1851.80     95.32 o 
  -1  12   4     4802.68     4886.87    146.52 o 
   0  12   4       32.81      101.63     44.25 o 
   1  12   4     4886.81     4991.23    134.31 o 
   2  12   4     1978.46     1907.51     71.90 o 
   3  12   4     1202.29     1200.97     64.68 o 
   4  12   4      317.02      287.55     57.92 o 
   5  12   4      961.34      965.64     70.37 o 
   6  12   4      296.70      243.14     64.40 o 
   7  12   4      838.92      755.54     79.57 o 
   8  12   4      129.39      187.01     95.34 o 
  -7  13   4     1022.48      952.43     77.13 o 
  -6  13   4      450.37      415.67     70.42 o 
  -5  13   4     1293.78     1266.35     86.75 o 
  -4  13   4      804.61      830.87    102.03 o 
  -3  13   4     1510.82     1511.37    101.90 o 
  -2  13   4       31.08       47.57     83.95 o 
  -1  13   4      144.47      170.62     72.57 o 
   0  13   4        3.57       24.64     57.52 o 
   1  13   4      148.14      114.86     59.22 o 
   2  13   4       30.79       39.96     50.20 o 
   3  13   4     1522.48     1429.28     84.95 o 
   4  13   4      803.27      748.83     77.59 o 
   5  13   4     1272.37     1300.98     70.85 o 
   6  13   4      459.44      512.77     68.72 o 
   7  13   4      999.52      855.96     70.45 o 
  -5  14   4      561.51      531.03     90.56 o 
  -4  14   4      547.17      476.30     72.90 o 
  -3  14   4      722.69      758.11     88.38 o 
  -2  14   4      671.00      822.25     95.35 o 
  -1  14   4     2333.30     2413.86    121.36 o 
   0  14   4      305.87      307.04     68.68 o 
   1  14   4     2278.00     2215.77     93.48 o 
   2  14   4      709.04      641.51     79.70 o 
   3  14   4      734.74      726.36     93.05 o 
   4  14   4      570.45      530.50     66.34 o 
   5  14   4      540.09      490.83     69.21 o 
  -3  15   4      874.82      817.90     86.97 o 
  -2  15   4      533.05      476.57     81.79 o 
  -1  15   4      451.72      370.29     71.67 o 
   0  15   4        4.60       33.73    154.20 o 
   1  15   4      445.21      362.54     87.32 o 
   2  15   4      541.30      483.62     83.08 o 
   3  15   4      861.86      824.91     74.70 o 
   1   0   5    14103.31    13849.33     65.43 o 
   2   0   5      235.99      192.66      9.41 o 
   3   0   5     1490.93     1403.27     23.56 o 
   4   0   5      217.07      245.46     26.04 o 
   5   0   5       36.22       78.39     14.26 o 
   6   0   5     1475.50     1352.50    158.67 o 
   7   0   5     3038.03     3131.31     56.69 o 
   8   0   5      510.06      478.93     41.24 o 
   9   0   5     2081.63     1993.06     71.02 o 
  10   0   5        0.77       33.47     39.52 o 
  11   0   5       82.45      205.95     42.19 o 
  12   0   5       49.21       44.39     81.91 o 
  13   0   5     1269.64     1466.75     81.83 o 
 -13   1   5      299.24      202.52     69.04 o 
 -12   1   5      418.58      287.39     59.95 o 
 -11   1   5      457.94      493.00     54.41 o 
 -10   1   5      335.42      375.51     39.46 o 
  -9   1   5      913.83     1171.38     82.45 o 
  -8   1   5      604.61      597.75    107.04 o 
  -7   1   5     8882.50     9105.00    159.85 o 
  -6   1   5     1540.99     1515.43     54.63 o 
  -5   1   5    10278.23    10550.71    168.09 o 
  -4   1   5      312.09      314.14     16.94 o 
  -3   1   5     1056.47      932.75     18.15 o 
  -2   1   5     1787.39     1745.87     32.77 o 
  -1   1   5     2621.36     2297.83     40.20 o 
   0   1   5     6059.70     5941.19     34.28 o 
   1   1   5     2631.96     2491.69     55.86 o 
   2   1   5     1775.02     1787.93     27.73 o 
   3   1   5     1046.76      874.26     17.00 o 
   4   1   5      275.27      277.65     14.39 o 
   5   1   5    10277.20     9921.36    184.93 o 
   6   1   5     1595.92     1517.88     59.75 o 
   7   1   5     8726.91     8728.84    157.09 o 
   8   1   5      593.11      672.07     92.42 o 
   9   1   5      908.45     1080.34     93.93 o 
  10   1   5      336.07      394.74     53.19 o 
  11   1   5      452.05      438.50     66.31 o 
  12   1   5      431.36      308.72     60.95 o 
  13   1   5      298.54      211.14     59.56 o 
 -13   2   5      516.60      662.21     82.64 o 
 -12   2   5      427.39      354.50     61.07 o 
 -11   2   5      822.16      966.50     55.31 o 
 -10   2   5       55.06       55.24     28.64 o 
  -9   2   5      680.32      700.79     52.39 o 
  -8   2   5      473.01      410.92     42.55 o 
  -7   2   5     3431.52     3417.14     87.25 o 
  -6   2   5     3879.50     3752.90     77.44 o 
  -5   2   5     4694.34     4861.39     73.43 o 
  -4   2   5     5329.15     5187.19     61.15 o 
  -3   2   5     5397.24     5398.38     63.63 o 
  -2   2   5     3160.19     3054.86     28.27 o 
  -1   2   5     3882.28     3792.15     28.92 o 
   0   2   5     4156.01     4179.75     32.73 o 
   1   2   5     3714.30     3592.55     33.53 o 
   2   2   5     3187.39     3129.41     30.01 o 
   3   2   5     5733.00     5509.88     49.29 o 
   4   2   5     5237.83     5184.97     43.78 o 
   5   2   5     4798.87     4555.73     90.23 o 
   6   2   5     3875.69     3989.36     65.62 o 
   7   2   5     3453.13     3259.92     81.86 o 
   8   2   5      468.33      488.93     49.21 o 
   9   2   5      683.88      752.15     62.82 o 
  10   2   5       41.11       59.41     38.15 o 
  11   2   5      829.45     1056.60     76.22 o 
  12   2   5      402.21      383.62     64.30 o 
  13   2   5      524.17      692.65     83.19 o 
 -13   3   5      689.90      601.20     63.39 o 
 -12   3   5       31.74       57.77     73.46 o 
 -11   3   5      642.54      626.96     55.24 o 
 -10   3   5        4.85       30.88     25.20 o 
  -9   3   5     1457.18     1561.15     58.23 o 
  -8   3   5     1104.98     1155.39     67.26 o 
  -7   3   5     3070.39     3327.14    117.53 o 
  -6   3   5     3058.31     2945.25     76.19 o 
  -5   3   5     6021.32     5888.54     85.20 o 
  -4   3   5     1993.65     2055.83     48.26 o 
  -3   3   5    10172.81     9778.99    126.93 o 
  -2   3   5     5543.84     5500.58    137.19 o 
  -1   3   5      120.28      128.17     11.52 o 
   0   3   5      676.10      631.37     17.42 o 
   1   3   5      139.42      158.73     15.12 o 
   2   3   5     5687.52     5836.86     83.05 o 
   3   3   5    10178.18     9857.82    176.98 o 
   4   3   5     2049.96     2155.43     52.90 o 
   5   3   5     5879.67     5591.84     69.14 o 
   6   3   5     3041.68     3172.29     67.90 o 
   7   3   5     3044.80     3029.27    138.50 o 
   8   3   5     1112.67     1158.22     71.19 o 
   9   3   5     1396.08     1332.91     77.14 o 
  10   3   5        3.47       46.78     31.60 o 
  11   3   5      665.95      631.92    129.22 o 
  13   3   5      712.24      648.04     90.34 o 
 -13   4   5      819.06      880.39     76.21 o 
 -12   4   5      122.51       98.39     63.24 o 
 -11   4   5      320.00      410.15     58.61 o 
 -10   4   5      321.43      231.29     44.85 o 
  -9   4   5      238.58      329.88     38.33 o 
  -8   4   5       65.90       65.72     28.37 o 
  -7   4   5      981.74     1093.51     63.31 o 
  -6   4   5     6525.19     6176.48    127.62 o 
  -5   4   5     2414.96     2411.51     58.30 o 
  -4   4   5     9216.48     9278.26     93.69 o 
  -3   4   5     4584.44     4598.97     41.77 o 
  -2   4   5     1814.55     2018.70     42.60 o 
  -1   4   5      642.77      495.76     24.73 o 
   0   4   5     2582.10     2622.85     55.24 o 
   1   4   5      622.85      472.27     25.47 o 
   2   4   5     1770.11     1914.83     38.44 o 
   3   4   5     4419.81     4294.69     51.67 o 
   4   4   5     9263.04     9334.88    108.75 o 
   5   4   5     2450.38     2411.55     63.67 o 
   6   4   5     6521.01     6444.64    117.95 o 
   7   4   5     1011.98     1136.12     76.93 o 
   8   4   5       70.26      120.03     33.59 o 
   9   4   5      232.11      371.56     43.86 o 
  10   4   5      309.62      284.97     57.41 o 
  11   4   5      309.73      460.30     72.48 o 
  12   4   5      129.30      174.27     74.00 o 
  13   4   5      831.47      912.35     74.34 o 
 -12   5   5       15.01       17.62     68.72 o 
 -11   5   5     1598.99     1559.45     83.04 o 
 -10   5   5      252.65      196.14     42.31 o 
  -9   5   5     3864.95     3988.96    100.73 o 
  -8   5   5      263.77      257.48     39.89 o 
  -7   5   5     2326.54     2457.58     74.30 o 
  -6   5   5     1154.12     1055.40     62.76 o 
  -5   5   5     4480.74     4343.91     67.86 o 
  -4   5   5     6218.02     6237.09    110.73 o 
  -3   5   5      669.28      680.51     25.78 o 
  -2   5   5     8384.32     8514.12     65.79 o 
  -1   5   5     1129.19     1183.82     30.54 o 
   0   5   5    13437.35    13970.71     99.35 o 
   1   5   5     1163.31     1230.15     29.68 o 
   2   5   5     8478.09     8512.75     82.04 o 
   3   5   5      694.17      703.03     29.67 o 
   4   5   5     6286.90     6301.65    105.96 o 
   5   5   5     4442.33     4301.10     84.07 o 
   6   5   5     1167.84     1274.64     72.15 o 
   7   5   5     2327.88     2247.68    102.55 o 
   8   5   5      252.92      281.33     40.72 o 
   9   5   5     3916.16     3944.87    124.24 o 
  10   5   5      253.01      237.11     49.06 o 
  11   5   5     1608.10     1552.64     94.31 o 
  12   5   5       11.15       16.00     71.15 o 
 -12   6   5      172.66      205.64     64.78 o 
 -11   6   5      256.71      274.97     65.65 o 
 -10   6   5      201.82      128.02     63.26 o 
  -9   6   5      234.31      284.65     47.62 o 
  -8   6   5     1222.05     1141.79     55.36 o 
  -7   6   5      390.35      400.45     39.27 o 
  -6   6   5       69.82       95.73     32.68 o 
  -5   6   5      671.45      810.52     48.22 o 
  -4   6   5     1912.35     2067.56    141.60 o 
  -3   6   5     2381.85     2364.85     77.58 o 
  -2   6   5     1475.54     1722.48     87.25 o 
  -1   6   5     5926.89     5703.83     66.27 o 
   0   6   5      497.59      515.28     21.81 o 
   1   6   5     5934.54     5688.22     62.50 o 
   2   6   5     1408.82     1574.71     52.89 o 
   3   6   5     2338.63     2302.40     61.02 o 
   4   6   5     1954.14     2006.07     76.00 o 
   5   6   5      683.12      822.90     60.21 o 
   6   6   5       66.56      120.48     29.50 o 
   7   6   5      370.48      456.60     59.39 o 
   8   6   5     1169.49     1160.50     61.06 o 
   9   6   5      238.67      313.66     48.72 o 
  10   6   5      195.10      196.30     64.19 o 
  11   6   5      260.81      344.31     57.61 o 
  12   6   5      180.84      195.30     76.05 o 
 -12   7   5       77.78      103.78     86.36 o 
 -11   7   5     1768.80     1643.55     89.00 o 
 -10   7   5      361.63      316.17     66.47 o 
  -9   7   5     3089.80     3066.40    127.41 o 
  -8   7   5     2289.02     2243.21     72.15 o 
  -7   7   5     1675.61     1835.91     60.39 o 
  -6   7   5     1529.37     1498.89     60.10 o 
  -5   7   5     1248.54     1252.11     75.15 o 
  -4   7   5     1277.41     1257.44     54.44 o 
  -3   7   5     1364.91     1383.62     61.69 o 
  -2   7   5     1749.88     1698.25     66.26 o 
  -1   7   5     4805.03     4850.17     77.09 o 
   0   7   5     8285.35     8565.30    123.67 o 
   1   7   5     4809.83     4850.39     71.72 o 
   2   7   5     1761.13     1711.19     61.73 o 
   3   7   5     1422.33     1392.32     64.72 o 
   4   7   5     1340.89     1336.34     64.27 o 
   5   7   5     1306.90     1453.80     70.15 o 
   6   7   5     1519.55     1459.60     68.27 o 
   7   7   5     1639.92     1738.91     72.28 o 
   8   7   5     2327.34     2237.29    133.22 o 
   9   7   5     3085.76     3165.39    147.34 o 
  10   7   5      364.33      342.07     65.18 o 
  11   7   5     1773.12     1611.83    155.87 o 
  12   7   5       86.71       88.19     84.54 o 
 -11   8   5      435.96      557.32     79.10 o 
 -10   8   5       48.14       94.15     62.18 o 
  -9   8   5     1052.61      962.17     79.58 o 
  -8   8   5      190.46      233.85     58.72 o 
  -7   8   5      312.99      283.08     41.38 o 
  -6   8   5      833.49      818.47     57.89 o 
  -5   8   5      368.74      394.64     41.38 o 
  -4   8   5      387.19      526.25     45.72 o 
  -3   8   5     2617.07     2599.71     64.32 o 
  -2   8   5      938.56     1035.47     59.06 o 
  -1   8   5     3976.87     3799.36     58.99 o 
   0   8   5     4664.46     4807.80     71.69 o 
   1   8   5     3987.77     3879.87     71.71 o 
   2   8   5      976.65     1004.29     49.36 o 
   3   8   5     2697.11     2588.58     69.02 o 
   4   8   5      384.59      472.11     41.63 o 
   5   8   5      379.43      405.19     41.00 o 
   6   8   5      845.86      888.94     78.98 o 
   7   8   5      322.00      309.65     48.04 o 
   8   8   5      177.62      280.20     80.88 o 
   9   8   5     1041.79     1011.48     86.47 o 
  10   8   5       42.75       91.94     59.78 o 
  11   8   5      416.20      519.40     69.29 o 
 -11   9   5     1920.22     1774.63    108.69 o 
 -10   9   5      296.63      291.84     66.80 o 
  -9   9   5      820.53      839.90     90.43 o 
  -8   9   5      707.89      653.64     70.42 o 
  -7   9   5     1460.46     1442.68     97.33 o 
  -6   9   5     1689.31     1646.75     63.55 o 
  -5   9   5      490.80      524.94     71.36 o 
  -4   9   5     1043.85      898.35     71.95 o 
  -3   9   5     2509.47     2494.86     83.48 o 
  -2   9   5       16.08       36.12     25.45 o 
  -1   9   5      500.06      625.93     73.91 o 
   0   9   5      315.35      321.06     30.63 o 
   1   9   5      502.21      582.54     38.63 o 
   2   9   5       23.15       41.75     23.98 o 
   3   9   5     2563.79     2706.64     86.46 o 
   4   9   5     1054.71     1017.87     61.01 o 
   5   9   5      538.39      670.64     52.09 o 
   6   9   5     1727.50     1580.50     72.10 o 
   7   9   5     1466.53     1489.88     80.95 o 
   8   9   5      685.55      546.40     60.97 o 
   9   9   5      801.07      815.22     77.98 o 
  10   9   5      303.94      293.32     65.98 o 
  11   9   5     1906.46     1829.43    109.75 o 
 -10  10   5       29.79       71.15     88.17 o 
  -9  10   5      213.96      238.38     72.02 o 
  -8  10   5      281.30      294.68     58.19 o 
  -7  10   5      392.03      385.74     59.96 o 
  -6  10   5     1766.02     1725.22     71.51 o 
  -5  10   5      569.45      489.61     54.03 o 
  -4  10   5     1564.69     1681.45     71.83 o 
  -3  10   5     1155.08     1110.46     55.62 o 
  -2  10   5     1778.61     1770.07     63.97 o 
  -1  10   5     2860.08     2726.86     77.80 o 
   0  10   5      459.88      488.28     42.89 o 
   1  10   5     2896.26     2956.79     79.89 o 
   2  10   5     1780.38     1685.61     53.27 o 
   3  10   5     1113.63     1104.76     47.62 o 
   4  10   5     1528.16     1390.75     57.26 o 
   5  10   5      552.43      551.46     45.78 o 
   6  10   5     1801.83     1913.25     84.60 o 
   7  10   5      379.88      344.67     67.48 o 
   8  10   5      290.14      301.79     61.22 o 
   9  10   5      204.51      202.91     71.75 o 
  10  10   5       35.22       93.56     88.16 o 
  -9  11   5     1029.99      997.43     81.23 o 
  -8  11   5      583.73      556.62     71.32 o 
  -7  11   5     1253.32     1266.14     79.47 o 
  -6  11   5      824.45      775.04     79.75 o 
  -5  11   5     1221.82     1205.15     85.05 o 
  -4  11   5      480.37      551.51     69.46 o 
  -3  11   5      567.34      511.12     63.52 o 
  -2  11   5     1438.09     1421.32     68.03 o 
  -1  11   5      376.76      391.65     41.00 o 
   0  11   5       24.54       88.12     32.78 o 
   1  11   5      393.62      399.44     42.09 o 
   2  11   5     1392.81     1320.17     66.99 o 
   3  11   5      610.62      653.70     44.37 o 
   4  11   5      493.63      444.44     46.57 o 
   5  11   5     1254.13     1228.18     76.36 o 
   6  11   5      815.01      734.64     74.58 o 
   7  11   5     1242.66     1270.85     78.59 o 
   8  11   5      577.12      563.43     67.89 o 
   9  11   5     1030.22      994.71     85.40 o 
  -8  12   5      387.07      367.29     74.50 o 
  -7  12   5      215.85      198.89     66.81 o 
  -6  12   5      223.10      250.53     79.76 o 
  -5  12   5      252.58      177.69     72.64 o 
  -4  12   5      670.51      790.77     93.21 o 
  -3  12   5      506.53      461.89     66.08 o 
  -2  12   5     2016.91     2005.18    117.90 o 
  -1  12   5     1709.01     1827.19     81.38 o 
   0  12   5     3167.91     3267.47     99.02 o 
   1  12   5     1646.82     1595.29     73.47 o 
   2  12   5     1957.42     1983.72     88.04 o 
   3  12   5      488.39      498.12     51.69 o 
   4  12   5      683.06      781.62     68.38 o 
   5  12   5      233.95      206.39     56.88 o 
   6  12   5      228.69      288.70     59.59 o 
   7  12   5      201.99      208.44     68.70 o 
   8  12   5      397.81      502.08     68.66 o 
  -7  13   5      138.07      162.36    107.59 o 
  -6  13   5      501.38      461.82     72.90 o 
  -5  13   5      594.86      603.65     82.10 o 
  -4  13   5      150.02      137.86    103.10 o 
  -3  13   5      622.23      616.83     81.83 o 
  -2  13   5      123.25      129.16     70.32 o 
  -1  13   5     1963.04     1974.56    127.31 o 
   0  13   5     1148.25     1103.26     79.35 o 
   1  13   5     2004.64     2072.33     97.11 o 
   2  13   5      129.61      114.58     51.96 o 
   3  13   5      657.05      638.74     60.35 o 
   4  13   5      129.46      116.73     62.86 o 
   5  13   5      589.34      584.58     68.53 o 
   6  13   5      508.67      425.85     58.69 o 
   7  13   5      147.46      206.94     69.71 o 
  -5  14   5       95.03       96.15    116.44 o 
  -4  14   5      834.21      808.84     83.73 o 
  -3  14   5      374.10      332.70     93.19 o 
  -2  14   5     1759.29     1942.62    122.17 o 
  -1  14   5       62.25       44.63     79.83 o 
   0  14   5     2568.13     2719.50    130.18 o 
   1  14   5       65.78       54.37     66.30 o 
   2  14   5     1789.14     1854.14     99.98 o 
   3  14   5      351.82      356.69     59.35 o 
   4  14   5      879.46      768.23     66.38 o 
   5  14   5       97.62      104.42     73.15 o 
  -2  15   5      132.30      151.17    115.05 o 
  -1  15   5      647.00      612.36     72.40 o 
   0  15   5      194.07      207.27     76.50 o 
   1  15   5      650.35      663.13     73.02 o 
   2  15   5      141.68      102.40     86.12 o 
   0   0   6     1920.02     1766.19    100.67 o 
   1   0   6       66.23       67.24     12.45 o 
   2   0   6     4483.92     4495.76     34.84 o 
   3   0   6       14.62       35.99     10.86 o 
   4   0   6      115.00      188.82     21.68 o 
   5   0   6      435.26      378.47     20.35 o 
   6   0   6     1215.64     1209.75     47.05 o 
   7   0   6     4412.72     4335.83     70.61 o 
   8   0   6      510.90      597.05     69.27 o 
   9   0   6     8206.91     8141.04    164.87 o 
  10   0   6     1042.06      962.88     67.36 o 
  11   0   6     1744.11     1618.98     83.11 o 
  12   0   6      109.50      129.87     54.95 o 
  13   0   6      404.69      268.06     68.01 o 
 -13   1   6      240.37      270.85     58.08 o 
 -12   1   6      871.99      886.62     73.67 o 
 -11   1   6       92.45      140.37     54.83 o 
 -10   1   6      116.66      243.34     34.76 o 
  -9   1   6      304.75      335.50     33.06 o 
  -8   1   6     1345.26     1667.33    107.39 o 
  -7   1   6       29.47      108.70     25.23 o 
  -6   1   6     1984.14     2324.87     67.95 o 
  -5   1   6     4116.61     4251.19    188.07 o 
  -4   1   6     1398.15     1446.63     65.96 o 
  -3   1   6     4344.05     4151.15     51.06 o 
  -2   1   6     3817.97     3903.36     39.71 o 
  -1   1   6    17536.99    17129.99     88.90 o 
   0   1   6    11899.86    12258.92    117.86 o 
   1   1   6    17309.44    16784.60    113.36 o 
   2   1   6     3770.01     3922.01     35.43 o 
   3   1   6     4369.16     4233.92     45.31 o 
   4   1   6     1402.80     1347.30     72.26 o 
   5   1   6     3953.41     4253.31    151.65 o 
   6   1   6     1997.13     2073.15    101.01 o 
   7   1   6       34.82      136.86     25.42 o 
   8   1   6     1339.83     1527.16     91.97 o 
   9   1   6      298.26      304.13     44.78 o 
  10   1   6      125.96      216.61     55.51 o 
  11   1   6       91.79       61.62     45.89 o 
  12   1   6      895.60      929.71     69.95 o 
  13   1   6      244.04      285.28     65.64 o 
 -13   2   6     1084.69      918.27     77.83 o 
 -12   2   6      776.32      749.11     65.89 o 
 -11   2   6     2446.41     2227.69     95.30 o 
 -10   2   6      444.45      416.72     38.70 o 
  -9   2   6     3895.90     3813.04     94.66 o 
  -8   2   6     1209.98     1165.01     67.99 o 
  -7   2   6     2297.56     2274.21     58.63 o 
  -6   2   6      950.64      878.33     49.19 o 
  -5   2   6      756.26      661.98     32.17 o 
  -4   2   6      865.69      865.07     53.64 o 
  -3   2   6      654.43      601.57     21.02 o 
  -2   2   6     2252.81     2054.46     49.02 o 
  -1   2   6     2194.71     2175.63     24.32 o 
   0   2   6     2195.17     1948.30     22.66 o 
   1   2   6     2204.75     2154.72     27.59 o 
   2   2   6     2282.93     2057.73     43.06 o 
   3   2   6      698.46      673.53     20.03 o 
   4   2   6      832.83      722.26     46.49 o 
   5   2   6      867.52      893.91     23.47 o 
   6   2   6      914.45      902.53     33.95 o 
   7   2   6     2418.90     2385.28     56.09 o 
   8   2   6     1192.66     1137.91     69.91 o 
   9   2   6     3983.68     4069.79    127.37 o 
  10   2   6      437.32      421.46     52.09 o 
  11   2   6     2417.39     2283.94    136.93 o 
  12   2   6      768.45      742.36     93.22 o 
  13   2   6     1073.58      937.08     80.02 o 
 -13   3   6      214.55      310.68     64.88 o 
 -12   3   6       72.36      233.52     70.04 o 
 -11   3   6      239.55      379.77     57.88 o 
 -10   3   6     1295.35     1516.13    105.76 o 
  -9   3   6      779.66      894.95     58.15 o 
  -8   3   6      954.35     1186.12     53.42 o 
  -7   3   6      983.80     1198.03     66.87 o 
  -6   3   6     3127.00     3184.78     70.08 o 
  -5   3   6     6437.78     6165.81    173.43 o 
  -4   3   6     6162.08     6384.37     77.13 o 
  -3   3   6    16746.05    16163.67    153.83 o 
  -2   3   6     4958.53     5177.83    100.94 o 
  -1   3   6     5199.78     4961.88     46.41 o 
   0   3   6     2838.59     2574.90     55.04 o 
   1   3   6     5201.28     4976.03     47.09 o 
   2   3   6     4886.04     5046.70     66.31 o 
   3   3   6    16468.45    16297.95    105.96 o 
   4   3   6     6126.31     6331.65     69.45 o 
   5   3   6     6326.70     6584.54    116.71 o 
   6   3   6     3160.65     3191.19     56.04 o 
   7   3   6      935.71     1015.22     62.83 o 
   8   3   6      909.41     1001.13     62.64 o 
   9   3   6      785.05      903.15     64.47 o 
  10   3   6     1298.07     1304.67    113.80 o 
  11   3   6      223.97      330.55     68.10 o 
  12   3   6       67.77      155.48     82.77 o 
  13   3   6      218.12      314.61     73.52 o 
 -13   4   6      783.51      638.39     66.76 o 
 -12   4   6      551.45      440.89     62.08 o 
 -11   4   6     2302.99     2230.38    107.66 o 
 -10   4   6      752.68      658.45     52.34 o 
  -9   4   6     2691.50     2644.69     78.61 o 
  -8   4   6      711.56      587.04     47.39 o 
  -7   4   6     3848.75     3800.18     76.66 o 
  -6   4   6      296.73      277.29     57.23 o 
  -5   4   6      451.28      380.63     25.92 o 
  -4   4   6     3006.11     2943.33     72.40 o 
  -3   4   6     3328.78     3131.10     73.23 o 
  -2   4   6      990.17      839.34     72.04 o 
  -1   4   6      448.19      536.86     20.24 o 
   0   4   6     7187.60     7144.06     61.11 o 
   1   4   6      420.36      515.82     22.04 o 
   2   4   6      992.44      785.78     57.79 o 
   3   4   6     3295.08     3096.24     76.63 o 
   4   4   6     2992.21     2978.23     70.92 o 
   5   4   6      465.21      428.39     28.31 o 
   6   4   6      317.08      331.24     36.62 o 
   7   4   6     3985.34     4041.23     85.53 o 
   8   4   6      692.33      638.55     52.21 o 
   9   4   6     2733.78     2749.24     97.56 o 
  10   4   6      746.24      727.01     63.00 o 
  11   4   6     2307.34     2305.70    123.81 o 
  12   4   6      570.17      475.40     64.62 o 
  13   4   6      761.83      534.33    105.95 o 
 -12   5   6      667.21      620.53     70.10 o 
 -11   5   6      290.69      326.42     53.81 o 
 -10   5   6     1060.05     1072.89     57.82 o 
  -9   5   6      323.01      350.79     48.81 o 
  -8   5   6     2199.65     2448.83    117.58 o 
  -7   5   6      287.96      326.93     47.73 o 
  -6   5   6     1506.51     1703.73     63.53 o 
  -5   5   6     1997.11     1929.56     78.66 o 
  -4   5   6     4516.18     4533.35     75.82 o 
  -3   5   6    10895.45    11082.66    100.62 o 
  -2   5   6     5475.52     5577.60     64.25 o 
  -1   5   6     1614.49     1534.93     46.35 o 
   0   5   6     2769.99     2929.34     43.68 o 
   1   5   6     1596.18     1500.14     38.56 o 
   2   5   6     5449.39     5613.22     61.77 o 
   3   5   6    10756.04    11047.02    116.55 o 
   4   5   6     4460.54     4468.80     82.97 o 
   5   5   6     1912.31     1951.14     77.88 o 
   6   5   6     1514.80     1477.81    101.29 o 
   7   5   6      295.64      314.15     42.41 o 
   8   5   6     2196.52     2404.60    234.58 o 
   9   5   6      313.51      334.79     49.32 o 
  10   5   6     1037.43     1045.17     68.87 o 
  11   5   6      279.73      329.75     60.60 o 
  12   5   6      652.93      571.24     83.82 o 
 -12   6   6      597.09      440.15     63.42 o 
 -11   6   6     1449.50     1406.96     83.26 o 
 -10   6   6      317.31      264.74     61.54 o 
  -9   6   6     6010.73     5911.49    143.53 o 
  -8   6   6     1186.35     1021.71     78.61 o 
  -7   6   6     3226.36     3066.47     83.48 o 
  -6   6   6      154.25      210.07     38.76 o 
  -5   6   6     6783.45     6671.87    139.05 o 
  -4   6   6      532.84      517.47     37.61 o 
  -3   6   6     1568.68     1475.99     51.36 o 
  -2   6   6     2733.66     2761.66    104.33 o 
  -1   6   6     4819.17     4700.13    110.28 o 
   0   6   6       30.22       10.23     17.15 o 
   1   6   6     4846.87     4676.88    152.63 o 
   2   6   6     2723.16     2810.88     88.83 o 
   3   6   6     1515.12     1487.14     55.47 o 
   4   6   6      545.06      524.96     34.54 o 
   5   6   6     6868.06     6979.30    141.58 o 
   6   6   6      153.69      209.08     35.27 o 
   7   6   6     3255.92     3205.09    131.66 o 
   8   6   6     1141.37     1045.11     76.21 o 
   9   6   6     6049.71     6063.59    180.44 o 
  10   6   6      312.24      249.60     74.30 o 
  11   6   6     1442.10     1359.53     83.33 o 
  12   6   6      599.66      515.95     69.91 o 
 -12   7   6       23.97       32.28     79.02 o 
 -11   7   6      168.06      279.91     79.92 o 
 -10   7   6      515.95      563.31     96.98 o 
  -9   7   6      592.82      564.91     58.56 o 
  -8   7   6     1506.36     1422.04     57.55 o 
  -7   7   6      608.01      646.26     46.66 o 
  -6   7   6     1571.76     1682.54     63.10 o 
  -5   7   6     2397.84     2365.21     65.88 o 
  -4   7   6     1243.43     1375.88     88.58 o 
  -3   7   6     2436.40     2382.05     51.14 o 
  -2   7   6     4690.62     4825.45     77.92 o 
  -1   7   6     1080.62     1094.39     42.28 o 
   0   7   6     2846.72     2865.83     55.52 o 
   1   7   6     1003.61      973.68     42.91 o 
   2   7   6     4668.95     4854.31     83.55 o 
   3   7   6     2373.19     2296.50     54.49 o 
   4   7   6     1194.77     1278.18     75.11 o 
   5   7   6     2370.05     2386.37     63.94 o 
   6   7   6     1542.05     1531.35     60.03 o 
   7   7   6      593.70      588.73     55.24 o 
   8   7   6     1533.06     1470.75     73.65 o 
   9   7   6      578.76      601.60     69.92 o 
  10   7   6      510.23      519.74    100.23 o 
  11   7   6      160.68      276.95     79.94 o 
  12   7   6       20.83       27.92     82.41 o 
 -11   8   6      806.93      720.26     74.02 o 
 -10   8   6      769.79      636.22     75.51 o 
  -9   8   6      974.02      918.44     76.07 o 
  -8   8   6     1311.98     1282.35     70.72 o 
  -7   8   6     3702.31     3565.04    100.14 o 
  -6   8   6     2821.66     2592.14     79.41 o 
  -5   8   6      774.84      786.27     61.59 o 
  -4   8   6      459.35      584.42     51.96 o 
  -3   8   6     5531.58     5441.12     97.39 o 
  -2   8   6      186.49      205.46     30.75 o 
  -1   8   6     4618.37     4713.85     90.05 o 
   0   8   6        5.97       18.89     17.40 o 
   1   8   6     4604.86     4677.41     92.67 o 
   2   8   6      165.92      201.06     29.10 o 
   3   8   6     5596.77     5813.42    104.27 o 
   4   8   6      473.75      462.19     45.31 o 
   5   8   6      822.14     1086.08    104.62 o 
   6   8   6     2753.78     2602.77     81.61 o 
   7   8   6     3758.28     3731.67    153.64 o 
   8   8   6     1302.49     1227.87     75.55 o 
   9   8   6      958.76      945.62     73.84 o 
  10   8   6      748.76      686.56     75.97 o 
  11   8   6      802.75      740.98     78.25 o 
 -10   9   6       42.84       65.18     67.18 o 
  -9   9   6       81.06      161.00     68.06 o 
  -8   9   6      648.67      589.15     67.09 o 
  -7   9   6     1100.27     1059.64     70.55 o 
  -6   9   6     1180.99     1186.11     77.05 o 
  -5   9   6     3558.06     3626.44    127.48 o 
  -4   9   6     2723.76     2648.89     87.93 o 
  -3   9   6      931.76      846.29     71.23 o 
  -2   9   6     2738.58     2773.54     64.38 o 
  -1   9   6      743.70      746.85     50.30 o 
   0   9   6     2061.29     2157.10     52.20 o 
   1   9   6      737.98      763.14     45.35 o 
   2   9   6     2641.98     2692.87     63.21 o 
   3   9   6      951.28      948.87     61.75 o 
   4   9   6     2716.36     2747.28     74.98 o 
   5   9   6     3564.19     3571.39    100.63 o 
   6   9   6     1141.20     1164.37     76.14 o 
   7   9   6     1074.59     1053.60     78.43 o 
   8   9   6      652.66      558.69     62.51 o 
   9   9   6       87.65      144.99     64.31 o 
  10   9   6       41.41       79.26     60.06 o 
 -10  10   6      382.95      307.10     68.88 o 
  -9  10   6      935.96      848.09     76.11 o 
  -8  10   6      302.34      256.19     67.36 o 
  -7  10   6     1170.90     1225.88     89.04 o 
  -6  10   6     1282.14     1249.09     82.18 o 
  -5  10   6     1164.38     1109.41     91.07 o 
  -4  10   6     1284.46     1215.66     60.57 o 
  -3  10   6     1458.81     1409.41     64.36 o 
  -2  10   6       92.67       89.47     28.11 o 
  -1  10   6      344.95      355.17     36.00 o 
   0  10   6      122.89      121.86     32.95 o 
   1  10   6      360.20      335.36     35.97 o 
   2  10   6      100.19      102.69     27.16 o 
   3  10   6     1523.44     1603.91     53.91 o 
   4  10   6     1235.31     1257.53     53.11 o 
   5  10   6     1188.42     1196.22     74.90 o 
   6  10   6     1252.03     1176.94     74.61 o 
   7  10   6     1173.55     1151.62     77.69 o 
   8  10   6      296.15      252.97     69.49 o 
   9  10   6      950.84      915.92     82.74 o 
  10  10   6      390.58      370.32     67.72 o 
  -9  11   6      247.26      215.76     73.91 o 
  -8  11   6      473.79      497.85     71.41 o 
  -7  11   6      169.79      192.29     67.34 o 
  -6  11   6     1909.79     1873.60    121.02 o 
  -5  11   6      806.80      875.37    105.62 o 
  -4  11   6     2036.61     2206.76    102.77 o 
  -3  11   6     1282.19     1286.44     87.22 o 
  -2  11   6     1892.80     1964.57     86.77 o 
  -1  11   6      288.61      334.02     36.49 o 
   0  11   6     1191.43     1308.33     84.61 o 
   1  11   6      287.01      380.49     40.10 o 
   2  11   6     1875.74     1945.52     74.17 o 
   3  11   6     1302.56     1498.43     63.08 o 
   4  11   6     1960.68     1989.60     68.25 o 
   5  11   6      811.91      749.72     59.87 o 
   6  11   6     1916.38     1889.65    105.09 o 
   7  11   6      172.72      181.77     65.79 o 
   8  11   6      448.96      440.52     67.65 o 
   9  11   6      233.84      252.88     68.78 o 
  -8  12   6     1618.05     1411.37    101.17 o 
  -7  12   6      724.38      819.69     79.00 o 
  -6  12   6     1196.00     1197.37     83.39 o 
  -5  12   6     1769.62     1741.07    132.80 o 
  -4  12   6      688.05      674.92     74.06 o 
  -3  12   6      237.50      204.11     74.52 o 
  -2  12   6      493.02      455.91     64.57 o 
  -1  12   6      154.88      152.14     45.68 o 
   0  12   6      567.23      502.55     52.94 o 
   1  12   6      151.68      148.16     39.37 o 
   2  12   6      507.57      495.87     51.61 o 
   3  12   6      242.15      198.04     55.89 o 
   4  12   6      669.32      620.18     46.92 o 
   5  12   6     1789.72     1822.49     82.81 o 
   6  12   6     1178.45     1126.45     65.26 o 
   7  12   6      717.19      788.25     84.91 o 
   8  12   6     1608.85     1485.31     89.44 o 
  -6  13   6     1027.61      938.96     86.11 o 
  -5  13   6      545.80      616.07     88.94 o 
  -4  13   6      509.95      542.04     73.43 o 
  -3  13   6      303.56      359.61     62.88 o 
  -2  13   6      573.71      632.30     80.51 o 
  -1  13   6      149.20      226.90     79.12 o 
   0  13   6     3540.88     3788.55    207.29 o 
   1  13   6      167.26      285.41     57.29 o 
   2  13   6      536.58      567.21     58.89 o 
   3  13   6      299.55      357.27     47.90 o 
   4  13   6      486.91      507.05     52.31 o 
   5  13   6      545.12      515.56     70.14 o 
   6  13   6     1004.86      926.26     75.39 o 
  -5  14   6      346.16      300.52     71.76 o 
  -4  14   6     1360.00     1376.49    151.72 o 
  -3  14   6      392.71      377.68     63.15 o 
  -2  14   6      352.82      366.46     70.98 o 
  -1  14   6       58.20       32.52     74.58 o 
   0  14   6      142.99      119.22     74.36 o 
   1  14   6       68.86       66.99     87.26 o 
   2  14   6      345.10      314.91     53.51 o 
   3  14   6      409.03      381.72     48.64 o 
   4  14   6     1379.39     1398.21     99.73 o 
   5  14   6      324.76      232.61     54.90 o 
  -1  15   6      221.50      345.82     75.60 o 
   0  15   6      367.33      398.41     78.51 o 
   1  15   6      225.68      229.96     78.35 o 
   1   0   7     5510.37     5599.21     68.14 o 
   2   0   7      615.59      551.20     17.26 o 
   3   0   7     4581.04     4727.10     72.09 o 
   4   0   7     2242.61     1983.41     57.72 o 
   5   0   7       29.03       74.82     22.11 o 
   6   0   7    15388.59    15547.35    515.52 o 
   7   0   7      332.20      404.06     56.94 o 
   8   0   7     8636.22     9288.46    153.88 o 
   9   0   7      275.78      352.88     36.72 o 
  10   0   7     1058.39     1178.39    120.34 o 
  11   0   7       57.89       93.07     85.87 o 
  12   0   7     1082.42     1001.82     70.35 o 
  13   0   7       45.42       32.31     88.80 o 
 -13   1   7       65.17       66.68     90.72 o 
 -12   1   7      692.79      864.59     84.79 o 
 -11   1   7      617.48      603.18     58.99 o 
 -10   1   7      207.06      291.97     38.50 o 
  -9   1   7      213.29      250.48     35.74 o 
  -8   1   7     1690.69     1647.84     48.29 o 
  -7   1   7      488.21      430.75     60.92 o 
  -6   1   7     1707.95     1698.32     70.85 o 
  -5   1   7      167.68      189.19     31.16 o 
  -4   1   7     7100.11     7277.49     81.15 o 
  -3   1   7      354.98      373.59     17.47 o 
  -2   1   7    27292.82    26881.94    352.81 o 
  -1   1   7     3409.52     3451.21     79.24 o 
   0   1   7    51536.41    52177.68    792.05 o 
   1   1   7     3406.18     3355.76     77.47 o 
   2   1   7    27185.28    27017.09    477.11 o 
   3   1   7      358.93      408.09     20.39 o 
   4   1   7     7338.04     7347.05     80.84 o 
   5   1   7      158.35      206.52     43.67 o 
   6   1   7     1683.04     1814.27     71.17 o 
   7   1   7      475.01      487.28     74.44 o 
   8   1   7     1688.96     1706.78     52.17 o 
   9   1   7      225.36      296.55     57.66 o 
  10   1   7      202.91      257.26     46.26 o 
  11   1   7      589.49      589.89     79.97 o 
  12   1   7      710.28      919.57     66.16 o 
  13   1   7       66.22       39.86    152.86 o 
 -13   2   7       55.29       49.24     80.94 o 
 -12   2   7      836.40      698.07     75.93 o 
 -11   2   7       97.14       67.83     52.86 o 
 -10   2   7     1728.31     1715.56     57.42 o 
  -9   2   7      178.55      165.58     38.29 o 
  -8   2   7     3502.10     3690.88     92.17 o 
  -7   2   7      399.69      403.59     39.43 o 
  -6   2   7    11485.85    11727.41    159.75 o 
  -5   2   7     2042.34     2259.74     63.39 o 
  -4   2   7    10394.49    10149.65    239.86 o 
  -3   2   7     1914.48     1932.80     93.89 o 
  -2   2   7     5996.62     5882.16    166.30 o 
  -1   2   7     2831.99     2862.89     61.27 o 
   0   2   7     1987.85     2146.33     50.96 o 
   1   2   7     2837.57     2942.83     70.96 o 
   2   2   7     6062.49     5716.54    104.78 o 
   3   2   7     1904.14     2066.00     90.85 o 
   4   2   7    10372.25     9757.11    102.56 o 
   5   2   7     2021.33     2199.93     67.19 o 
   6   2   7    11422.81    11251.05    130.58 o 
   7   2   7      424.67      443.11     32.88 o 
   8   2   7     3460.02     3536.10     99.73 o 
   9   2   7      169.78      178.75     46.21 o 
  10   2   7     1698.50     1670.83     81.09 o 
  11   2   7      101.61       87.06     61.36 o 
  12   2   7      839.89      806.21     92.56 o 
  13   2   7       57.59       26.77    139.50 o 
 -13   3   7       67.08       46.31     79.42 o 
 -12   3   7      640.95      824.65     75.66 o 
 -11   3   7      445.57      420.84     52.64 o 
 -10   3   7      275.01      417.53     50.07 o 
  -9   3   7      110.62       83.98     31.05 o 
  -8   3   7      190.02      289.88     39.75 o 
  -7   3   7     1346.98     1263.48     77.03 o 
  -6   3   7     4751.23     5108.40    138.17 o 
  -5   3   7     3683.26     3621.82     67.94 o 
  -4   3   7     5220.23     5285.99     62.81 o 
  -3   3   7     1873.78     1688.31     41.76 o 
  -2   3   7     5133.90     4870.48     63.17 o 
  -1   3   7     1311.35     1439.15     35.57 o 
   0   3   7    10315.86    10708.64     80.03 o 
   1   3   7     1346.10     1492.83     36.51 o 
   2   3   7     5191.74     4793.28     75.24 o 
   3   3   7     1895.97     1772.95     37.64 o 
   4   3   7     5347.75     5224.47    103.28 o 
   5   3   7     3659.56     3465.10     51.67 o 
   6   3   7     4743.71     4786.69    159.18 o 
   7   3   7     1335.58     1436.64    115.26 o 
   8   3   7      189.31      316.17     41.19 o 
   9   3   7      100.87      138.95     43.01 o 
  10   3   7      275.76      493.97     68.03 o 
  11   3   7      429.11      365.66     80.88 o 
  12   3   7      658.97      917.92     96.01 o 
  13   3   7       65.49       44.06     98.78 o 
 -12   4   7      682.57      657.89     93.05 o 
 -11   4   7      104.20       51.75     53.44 o 
 -10   4   7     1890.20     1944.38     85.40 o 
  -9   4   7       64.42       80.11     33.95 o 
  -8   4   7     2538.40     2780.44    122.01 o 
  -7   4   7      369.55      390.90     47.29 o 
  -6   4   7     5089.27     5179.61    102.26 o 
  -5   4   7     3579.59     3478.42     61.42 o 
  -4   4   7    12426.81    12313.13    186.50 o 
  -3   4   7     8039.80     8070.10    100.90 o 
  -2   4   7     1351.05     1372.71     44.90 o 
  -1   4   7     5181.36     5202.82     52.29 o 
   0   4   7       72.30       41.62     19.24 o 
   1   4   7     5207.33     5228.12     53.65 o 
   2   4   7     1428.79     1518.88     45.16 o 
   3   4   7     8091.64     8106.88    114.54 o 
   4   4   7    12468.25    12412.42    187.93 o 
   5   4   7     3601.37     3622.22     68.08 o 
   6   4   7     5004.14     4987.76    107.63 o 
   7   4   7      360.31      544.64     55.03 o 
   8   4   7     2565.86     2580.80    217.11 o 
   9   4   7       67.83      138.56     41.52 o 
  10   4   7     1862.95     1867.44    101.50 o 
  11   4   7       95.67       74.58     68.03 o 
  12   4   7      661.06      541.67     80.24 o 
 -12   5   7      312.47      381.89     52.00 o 
 -11   5   7      164.64      169.12     57.44 o 
 -10   5   7      569.43      538.46     54.09 o 
  -9   5   7     1426.65     1311.22     82.73 o 
  -8   5   7      278.05      329.24     48.37 o 
  -7   5   7     1818.59     1786.94     69.21 o 
  -6   5   7      509.47      567.37     40.36 o 
  -5   5   7     2450.63     2243.39     76.82 o 
  -4   5   7     2455.26     2446.91     68.31 o 
  -3   5   7      784.80      780.22     29.01 o 
  -2   5   7     8006.73     7973.11     98.80 o 
  -1   5   7     3546.24     3860.54    124.01 o 
   0   5   7    12339.29    12346.95    124.52 o 
   1   5   7     3516.73     3915.13    116.46 o 
   2   5   7     8046.49     8129.75     91.57 o 
   3   5   7      826.29      869.18     40.66 o 
   4   5   7     2436.13     2693.95     84.20 o 
   5   5   7     2468.49     2468.55     95.99 o 
   6   5   7      505.48      584.42     44.66 o 
   7   5   7     1772.20     1737.13     61.63 o 
   8   5   7      266.56      442.65     57.88 o 
   9   5   7     1395.23     1314.48     91.00 o 
  10   5   7      574.35      659.34     73.48 o 
  11   5   7      177.67      211.95     69.24 o 
  12   5   7      306.12      397.12     62.50 o 
 -12   6   7      562.23      486.89     72.32 o 
 -11   6   7       44.08       48.82     68.26 o 
 -10   6   7     2101.38     2252.29    107.17 o 
  -9   6   7      245.16      218.40     54.46 o 
  -8   6   7     2687.09     2898.40     88.58 o 
  -7   6   7     1020.03     1083.31     56.81 o 
  -6   6   7     3054.45     3073.13     79.54 o 
  -5   6   7     1239.47     1197.67     72.56 o 
  -4   6   7      684.99      756.28     49.42 o 
  -3   6   7     4546.53     4363.09    105.28 o 
  -2   6   7     2745.12     2828.40     52.65 o 
  -1   6   7     3073.90     3171.86     57.05 o 
   0   6   7     2939.17     3061.31     56.91 o 
   1   6   7     3089.34     3298.81     67.36 o 
   2   6   7     2830.37     2948.39     60.17 o 
   3   6   7     4549.46     4514.22     71.00 o 
   4   6   7      674.76      650.25     39.09 o 
   5   6   7     1252.48     1337.84     77.21 o 
   6   6   7     3136.02     3123.43     75.41 o 
   7   6   7     1047.06     1028.02     75.04 o 
   8   6   7     2630.81     2797.64    107.08 o 
   9   6   7      246.52      218.98     49.52 o 
  10   6   7     2094.52     2090.06    149.31 o 
  11   6   7       38.48       42.08     93.63 o 
  12   6   7      560.56      519.97     75.69 o 
 -11   7   7      335.75      202.36     64.47 o 
 -10   7   7      972.64      987.30     80.47 o 
  -9   7   7      432.53      386.30     52.69 o 
  -8   7   7      588.39      471.46     49.62 o 
  -7   7   7      588.63      598.57     53.56 o 
  -6   7   7      395.67      450.09     43.33 o 
  -5   7   7      228.68      196.25     37.64 o 
  -4   7   7     3304.00     3325.61     94.51 o 
  -3   7   7      588.00      557.43     40.63 o 
  -2   7   7     7300.76     7462.32     93.43 o 
  -1   7   7      950.67      855.33     40.00 o 
   0   7   7    12955.31    13138.68    151.85 o 
   1   7   7      942.15      854.25     42.05 o 
   2   7   7     7336.40     7616.12    101.91 o 
   3   7   7      604.46      697.61     62.04 o 
   4   7   7     3287.38     3299.84     77.05 o 
   5   7   7      249.76      373.24     57.09 o 
   6   7   7      402.74      486.60     43.07 o 
   7   7   7      572.77      640.99     56.19 o 
   8   7   7      589.26      475.60     65.33 o 
   9   7   7      420.57      398.17     59.63 o 
  10   7   7      964.26      990.58     79.56 o 
  11   7   7      331.18      258.61     70.36 o 
 -11   8   7       77.41       60.83     86.52 o 
 -10   8   7      640.25      754.73     88.09 o 
  -9   8   7      574.99      521.44     53.00 o 
  -8   8   7     1092.73     1128.97     58.70 o 
  -7   8   7      671.36      703.47     53.71 o 
  -6   8   7     2011.02     2078.18     74.80 o 
  -5   8   7     1402.77     1381.75     64.49 o 
  -4   8   7      912.84      847.42     73.58 o 
  -3   8   7      437.76      514.45     50.94 o 
  -2   8   7     1259.98     1305.60     79.53 o 
  -1   8   7     1067.93     1143.98     60.49 o 
   0   8   7     3295.41     3541.11     75.19 o 
   1   8   7     1063.50     1134.01     61.22 o 
   2   8   7     1248.65     1323.25     62.27 o 
   3   8   7      468.41      540.42     40.06 o 
   4   8   7      967.85     1076.76     55.79 o 
   5   8   7     1383.51     1361.28     55.74 o 
   6   8   7     1965.53     2031.16     73.94 o 
   7   8   7      690.83      677.19     63.14 o 
   8   8   7     1091.56     1117.15     73.37 o 
   9   8   7      583.42      599.45     59.56 o 
  10   8   7      636.65      688.58    117.15 o 
  11   8   7       68.96       93.73     87.46 o 
 -10   9   7      963.39      933.05     87.47 o 
  -9   9   7      127.30       85.30     83.98 o 
  -8   9   7       66.06      104.16     72.19 o 
  -7   9   7      328.31      312.59     55.48 o 
  -6   9   7     1863.63     1614.50     74.70 o 
  -5   9   7     1479.04     1452.08     71.39 o 
  -4   9   7     1652.57     1661.58     69.14 o 
  -3   9   7     1597.92     1750.82     74.18 o 
  -2   9   7     4041.52     4057.12    105.83 o 
  -1   9   7     3267.48     3274.81     91.00 o 
   0   9   7     6699.10     6998.19    164.32 o 
   1   9   7     3363.96     3452.97     83.91 o 
   2   9   7     4032.00     4081.42     98.99 o 
   3   9   7     1594.61     1595.23     58.45 o 
   4   9   7     1605.75     1568.18     62.76 o 
   5   9   7     1472.53     1460.05     55.59 o 
   6   9   7     1856.29     1845.49    100.70 o 
   7   9   7      343.21      334.46     50.06 o 
   8   9   7       71.13       34.40     59.65 o 
   9   9   7      121.23      110.31     71.41 o 
  10   9   7      959.78     1004.41     84.00 o 
  -9  10   7      393.15      376.20     65.87 o 
  -8  10   7      695.36      726.97     81.61 o 
  -7  10   7      520.18      552.96     63.04 o 
  -6  10   7     1422.12     1514.03    104.29 o 
  -5  10   7     1703.56     1728.17     74.91 o 
  -4  10   7      649.41      735.24     64.75 o 
  -3  10   7     1575.03     1493.94     67.41 o 
  -2  10   7      500.95      447.55     55.83 o 
  -1  10   7      350.08      356.23     37.06 o 
   0  10   7       78.06       94.14     32.82 o 
   1  10   7      352.95      313.15     35.46 o 
   2  10   7      500.50      523.20     40.13 o 
   3  10   7     1563.28     1580.18     54.25 o 
   4  10   7      621.70      645.11     46.80 o 
   5  10   7     1749.63     1680.55     62.36 o 
   6  10   7     1424.86     1392.78     67.06 o 
   7  10   7      515.56      478.70     54.21 o 
   8  10   7      683.54      698.28     76.14 o 
   9  10   7      385.37      368.37     56.54 o 
  -9  11   7       67.11      180.18     84.77 o 
  -8  11   7      267.03      197.99     75.72 o 
  -7  11   7      141.55      152.82     81.90 o 
  -6  11   7      554.65      466.10     58.13 o 
  -5  11   7     1820.59     1993.79    121.59 o 
  -4  11   7      803.10      665.58     77.65 o 
  -3  11   7     2962.91     2985.31    105.28 o 
  -2  11   7     4152.48     4008.53    128.05 o 
  -1  11   7     2021.88     1995.03     86.11 o 
   0  11   7     6077.78     6208.31    169.11 o 
   1  11   7     1967.90     2038.70     75.43 o 
   2  11   7     4123.02     4151.38    115.78 o 
   3  11   7     3005.39     2994.95     95.11 o 
   4  11   7      769.01      850.45     52.04 o 
   5  11   7     1802.66     1901.07     83.55 o 
   6  11   7      539.42      485.51     45.73 o 
   7  11   7      141.04      199.04     65.44 o 
   8  11   7      264.75      219.18     66.66 o 
   9  11   7       74.80      110.71     74.87 o 
  -7  12   7     1560.06     1558.10    119.49 o 
  -6  12   7      637.08      649.14     86.28 o 
  -5  12   7      142.36      195.50     77.11 o 
  -4  12   7      544.72      545.37     69.54 o 
  -3  12   7      665.80      651.38     78.73 o 
  -2  12   7      319.10      282.67     67.65 o 
  -1  12   7      222.62      215.95     75.36 o 
   0  12   7       96.08      114.51     37.42 o 
   1  12   7      220.38      222.83     57.85 o 
   2  12   7      342.64      418.08     50.95 o 
   3  12   7      639.29      531.58     52.62 o 
   4  12   7      544.24      531.81     45.89 o 
   5  12   7      154.28       88.83     52.86 o 
   6  12   7      624.68      648.90     67.14 o 
   7  12   7     1571.09     1500.51     92.07 o 
  -6  13   7      499.83      438.01     82.06 o 
  -5  13   7      399.07      348.23     85.52 o 
  -4  13   7      447.42      391.19     60.47 o 
  -3  13   7     2008.41     1985.84    108.40 o 
  -2  13   7     1183.76     1219.76     83.90 o 
  -1  13   7     3946.62     4122.39    299.82 o 
   0  13   7     2197.40     2090.90     99.37 o 
   1  13   7     4002.66     3925.05    197.53 o 
   2  13   7     1154.50     1074.44     59.89 o 
   3  13   7     1971.82     1972.13     84.00 o 
   4  13   7      449.45      416.52     55.69 o 
   5  13   7      406.30      383.49     60.83 o 
   6  13   7      491.06      433.14     67.81 o 
  -4  14   7      433.05      465.81    115.46 o 
  -3  14   7        1.98       43.85    111.60 o 
  -2  14   7      372.94      466.74     75.49 o 
  -1  14   7      144.34      130.88     76.10 o 
   0  14   7       22.24       88.18     96.71 o 
   1  14   7      143.05      152.43     81.94 o 
   2  14   7      375.34      413.41     52.52 o 
   3  14   7        1.46       31.30     88.23 o 
   4  14   7      413.09      483.72     63.62 o 
   0   0   8    37570.96    38527.87   1031.47 o 
   1   0   8     4355.41     4887.69    102.45 o 
   2   0   8     9278.77     9578.73    141.75 o 
   3   0   8       41.69       20.00     12.09 o 
   4   0   8     3740.54     3864.93    137.73 o 
   5   0   8      380.85      462.33     69.33 o 
   6   0   8      830.69     1016.10     93.84 o 
   7   0   8     1892.46     1963.48    108.66 o 
   8   0   8     1005.06     1097.02     63.81 o 
   9   0   8     2235.00     2712.55    196.64 o 
  10   0   8      240.12      274.12     51.81 o 
  11   0   8      456.44      582.64     90.73 o 
  12   0   8      740.80      913.42     74.71 o 
  13   0   8      171.16      163.27     68.41 o 
 -13   1   8      108.76      108.87     63.30 o 
 -12   1   8     1121.57     1044.88     94.08 o 
 -11   1   8      357.18      364.51     63.24 o 
 -10   1   8     3999.54     3772.04    113.43 o 
  -9   1   8      533.38      594.95     46.60 o 
  -8   1   8     5688.38     5679.36    119.47 o 
  -7   1   8      796.01      827.49     53.19 o 
  -6   1   8     4876.22     4637.70     62.28 o 
  -5   1   8      519.18      572.54     59.11 o 
  -4   1   8     1300.31     1254.01     33.68 o 
  -3   1   8     7986.57     8182.53     73.23 o 
  -2   1   8      151.21      183.11     18.13 o 
  -1   1   8     5380.51     5429.94     55.33 o 
   0   1   8      211.29      192.27     27.17 o 
   1   1   8     5316.44     5149.24     96.09 o 
   2   1   8      171.69      189.79     37.62 o 
   3   1   8     8085.66     8202.05     97.97 o 
   4   1   8     1308.15     1225.47     41.76 o 
   5   1   8      487.91      483.83     30.37 o 
   6   1   8     4930.49     4670.85     88.77 o 
   7   1   8      770.97      801.17     59.49 o 
   8   1   8     5750.98     5736.95    163.04 o 
   9   1   8      539.59      613.31     63.88 o 
  10   1   8     3972.93     3839.85    129.92 o 
  11   1   8      346.11      314.24     61.28 o 
  12   1   8     1137.04     1020.87     66.14 o 
  13   1   8      108.25      107.08     70.54 o 
 -13   2   8      344.21      274.03     66.77 o 
 -12   2   8      328.97      437.10     60.11 o 
 -11   2   8     1105.52     1282.22    115.33 o 
 -10   2   8      686.69      798.68     49.98 o 
  -9   2   8     1143.27     1403.21    116.38 o 
  -8   2   8      170.24      209.54     32.90 o 
  -7   2   8     1545.53     1728.11     58.48 o 
  -6   2   8     5732.67     5817.09    128.54 o 
  -5   2   8      882.59      943.36     39.40 o 
  -4   2   8     8470.95     8566.75    196.35 o 
  -3   2   8     3162.44     3269.74    100.28 o 
  -2   2   8    11528.27    11569.36    114.59 o 
  -1   2   8      372.65      320.90     19.14 o 
   0   2   8    22331.18    23094.13    224.62 o 
   1   2   8      355.43      289.25     42.77 o 
   2   2   8    11457.30    11558.33    135.03 o 
   3   2   8     3098.76     3209.99     83.08 o 
   4   2   8     8441.67     8548.91    110.20 o 
   5   2   8      946.12     1008.90     42.42 o 
   6   2   8     5747.65     5820.84    109.30 o 
   7   2   8     1508.07     1555.95     83.33 o 
   8   2   8      166.15      210.09     46.72 o 
   9   2   8     1117.00     1326.52    173.76 o 
  10   2   8      672.97      834.56     72.85 o 
  11   2   8     1136.43     1248.30    209.75 o 
  12   2   8      337.41      470.99     73.14 o 
  13   2   8      345.18      389.53     74.00 o 
 -12   3   8     2092.03     1743.77     86.47 o 
 -11   3   8      315.69      383.82     51.49 o 
 -10   3   8     1952.06     1916.28     83.41 o 
  -9   3   8     1411.06     1401.00     62.95 o 
  -8   3   8     3459.86     3354.57     95.27 o 
  -7   3   8      217.93      151.02     31.76 o 
  -6   3   8     1712.08     1822.49     55.29 o 
  -5   3   8     4148.29     4240.40     62.74 o 
  -4   3   8     1532.99     1392.09     49.97 o 
  -3   3   8     8296.59     8307.37    324.31 o 
  -2   3   8     1200.73     1048.26     34.58 o 
  -1   3   8     7122.85     7045.40     86.79 o 
   0   3   8     2351.31     2189.13     49.01 o 
   1   3   8     7187.40     7032.57     97.56 o 
   2   3   8     1209.28     1100.65     33.33 o 
   3   3   8     8308.97     8025.01    270.82 o 
   4   3   8     1552.01     1400.09     47.37 o 
   5   3   8     4223.11     4263.59     58.40 o 
   6   3   8     1764.96     1820.45     54.84 o 
   7   3   8      201.93      191.10     31.44 o 
   8   3   8     3534.69     3484.39    134.76 o 
   9   3   8     1392.19     1405.39     79.79 o 
  10   3   8     2025.13     2123.75    110.20 o 
  11   3   8      315.95      391.40     67.09 o 
  12   3   8     2067.88     1718.58    121.71 o 
 -12   4   8     1232.13     1319.36     95.56 o 
 -11   4   8     1202.28     1320.41     63.60 o 
 -10   4   8       41.06      130.87     51.32 o 
  -9   4   8     2239.16     2502.29    127.86 o 
  -8   4   8      690.43      591.58     53.71 o 
  -7   4   8      218.09      410.95     76.07 o 
  -6   4   8     3923.53     3855.63     89.24 o 
  -5   4   8     3485.66     3319.96     65.38 o 
  -4   4   8     8202.20     7984.53    196.99 o 
  -3   4   8     2797.84     2785.45     51.22 o 
  -2   4   8    19008.09    19162.54    298.97 o 
  -1   4   8      221.67      238.50     18.65 o 
   0   4   8     1867.54     1741.71     45.26 o 
   1   4   8      206.83      241.48     20.61 o 
   2   4   8    18967.99    19468.65    290.03 o 
   3   4   8     2839.07     2907.54     67.63 o 
   4   4   8     8142.87     8327.50    158.66 o 
   5   4   8     3524.94     3485.01     65.76 o 
   6   4   8     3856.52     3888.91     91.58 o 
   7   4   8      235.91      306.53     65.51 o 
   8   4   8      693.66      590.32     56.60 o 
   9   4   8     2211.17     2241.12    240.41 o 
  10   4   8       44.20      136.81     64.69 o 
  11   4   8     1190.99     1149.25    106.95 o 
  12   4   8     1207.70     1155.47    136.11 o 
 -12   5   8      533.88      476.79     67.04 o 
 -11   5   8      572.84      494.65     58.77 o 
 -10   5   8     3690.94     3464.92    134.36 o 
  -9   5   8      345.77      242.26     46.75 o 
  -8   5   8     2995.45     2916.05     83.52 o 
  -7   5   8      102.24       51.38     48.52 o 
  -6   5   8     3670.22     3452.92     83.89 o 
  -5   5   8     2359.16     2450.72     84.38 o 
  -4   5   8     1454.79     1319.17     61.89 o 
  -3   5   8     4585.40     4539.53     74.04 o 
  -2   5   8     5927.50     6012.09    123.94 o 
  -1   5   8     6241.78     6251.24    150.50 o 
   0   5   8     2614.55     2366.64     59.21 o 
   1   5   8     6288.25     6154.96     94.47 o 
   2   5   8     5835.74     5748.64    144.32 o 
   3   5   8     4639.08     4684.89     79.87 o 
   4   5   8     1487.72     1430.83     60.90 o 
   5   5   8     2420.58     2468.30     71.82 o 
   6   5   8     3719.05     3616.29     79.20 o 
   7   5   8      101.18      112.40     40.83 o 
   8   5   8     3055.89     3101.84    104.70 o 
   9   5   8      334.21      317.65     62.00 o 
  10   5   8     3730.53     3623.14    167.57 o 
  11   5   8      585.80      558.34     68.05 o 
  12   5   8      554.22      569.55     70.92 o 
 -12   6   8      428.91      446.85     70.69 o 
 -11   6   8      426.80      460.20     59.61 o 
 -10   6   8      497.87      480.19     45.17 o 
  -9   6   8     1437.88     1515.18     72.12 o 
  -8   6   8     1575.84     1418.62     64.94 o 
  -7   6   8     1949.46     2227.30     78.60 o 
  -6   6   8      570.41      607.42     59.47 o 
  -5   6   8      892.37     1090.19     78.25 o 
  -4   6   8     6371.01     6450.22    150.53 o 
  -3   6   8     4500.62     4291.48     62.80 o 
  -2   6   8     3434.20     3455.37     66.40 o 
  -1   6   8     3139.12     3102.80     58.83 o 
   0   6   8     3996.55     3981.62     70.17 o 
   1   6   8     3132.65     3179.99     61.68 o 
   2   6   8     3397.96     3382.94     62.91 o 
   3   6   8     4465.35     4421.30     76.05 o 
   4   6   8     6304.05     6746.82    125.66 o 
   5   6   8      890.85      882.29     71.84 o 
   6   6   8      593.04      607.98     54.78 o 
   7   6   8     1974.33     1947.80    107.93 o 
   8   6   8     1535.19     1463.93     74.15 o 
   9   6   8     1449.37     1437.92    108.85 o 
  10   6   8      489.02      567.25     63.35 o 
  11   6   8      413.45      429.19     64.52 o 
  12   6   8      407.50      459.71    104.88 o 
 -11   7   8      242.42      187.69     80.72 o 
 -10   7   8     1059.58      985.26     59.84 o 
  -9   7   8     1044.86      892.10     67.62 o 
  -8   7   8     2285.49     2151.20     73.41 o 
  -7   7   8     1537.52     1400.18     62.20 o 
  -6   7   8     2080.12     1949.73     76.29 o 
  -5   7   8      585.06      648.09     61.18 o 
  -4   7   8      747.96      784.34     65.03 o 
  -3   7   8     2111.74     2073.37     96.98 o 
  -2   7   8     2139.84     2109.28     50.02 o 
  -1   7   8     1739.12     1716.09     68.79 o 
   0   7   8     7019.69     7131.81     95.45 o 
   1   7   8     1700.49     1660.15     67.72 o 
   2   7   8     2167.17     2259.59     64.10 o 
   3   7   8     2135.10     2119.75     64.51 o 
   4   7   8      720.62      864.92     53.11 o 
   5   7   8      601.95      582.23     45.64 o 
   6   7   8     2149.35     2363.08    120.27 o 
   7   7   8     1543.59     1461.94     64.15 o 
   8   7   8     2265.94     2282.51     96.08 o 
   9   7   8     1044.87     1002.45     81.49 o 
  10   7   8     1058.66     1039.05     80.47 o 
  11   7   8      244.94      154.65     83.38 o 
 -11   8   8       60.55       56.58     72.30 o 
 -10   8   8      144.55      229.35     68.01 o 
  -9   8   8      225.10      266.95     65.88 o 
  -8   8   8      662.12      657.68     56.08 o 
  -7   8   8      634.39      593.64     59.02 o 
  -6   8   8     3902.94     3822.06    128.95 o 
  -5   8   8      945.12     1090.24     60.11 o 
  -4   8   8     1438.73     1413.89     63.72 o 
  -3   8   8     2476.32     2442.50     91.47 o 
  -2   8   8     1678.99     1635.31     49.58 o 
  -1   8   8     4841.04     5133.35    117.37 o 
   0   8   8     1656.82     1646.16     44.24 o 
   1   8   8     4783.59     4991.72     87.71 o 
   2   8   8     1617.95     1652.52     66.08 o 
   3   8   8     2462.90     2638.91     74.29 o 
   4   8   8     1452.86     1468.33     53.12 o 
   5   8   8      933.15     1079.43     49.49 o 
   6   8   8     3884.70     3917.20    109.67 o 
   7   8   8      654.80      675.32     53.32 o 
   8   8   8      662.71      650.78     68.54 o 
   9   8   8      236.45      229.96     63.39 o 
  10   8   8      135.34      162.30     66.48 o 
  11   8   8       65.36       38.67     81.61 o 
 -10   9   8      352.98      310.14     69.28 o 
  -9   9   8      232.53      178.06     71.46 o 
  -8   9   8      354.18      330.65     63.57 o 
  -7   9   8      544.09      494.70     59.82 o 
  -6   9   8      717.84      655.44     60.18 o 
  -5   9   8     2245.14     2230.27     93.61 o 
  -4   9   8      909.13      989.50     81.19 o 
  -3   9   8     1716.59     1914.40     77.89 o 
  -2   9   8     1796.54     1826.08     73.39 o 
  -1   9   8      275.57      310.73     39.26 o 
   0   9   8      111.21       96.00     32.19 o 
   1   9   8      280.06      288.90     33.28 o 
   2   9   8     1813.72     1844.13     60.63 o 
   3   9   8     1753.62     1660.25     87.73 o 
   4   9   8      938.21     1092.75     55.31 o 
   5   9   8     2240.43     2241.80     75.06 o 
   6   9   8      666.86      628.45     48.05 o 
   7   9   8      547.88      563.23     63.06 o 
   8   9   8      352.59      363.91     53.68 o 
   9   9   8      248.13      258.93     64.63 o 
  10   9   8      360.01      315.53     66.61 o 
  -9  10   8       89.25       58.83     96.81 o 
  -8  10   8       93.84       62.04     83.45 o 
  -7  10   8      730.58      827.42     98.55 o 
  -6  10   8      838.71      774.26     90.12 o 
  -5  10   8     1642.73     1743.33     95.13 o 
  -4  10   8     1357.31     1370.07     85.62 o 
  -3  10   8     2763.30     2830.18    109.08 o 
  -2  10   8      859.19      963.59     76.59 o 
  -1  10   8     1790.37     1901.47     66.08 o 
   0  10   8     1916.04     2054.68     69.15 o 
   1  10   8     1788.76     1952.85     68.64 o 
   2  10   8      825.11      908.44     68.83 o 
   3  10   8     2778.72     2921.72     87.87 o 
   4  10   8     1377.75     1350.33     75.78 o 
   5  10   8     1674.80     1821.45     77.99 o 
   6  10   8      814.97      823.20     73.13 o 
   7  10   8      717.17      693.68     67.08 o 
   8  10   8       87.54       83.77     79.24 o 
   9  10   8       94.80       86.34     85.75 o 
  -8  11   8      560.65      571.66     87.25 o 
  -7  11   8      934.90      817.77     98.00 o 
  -6  11   8     1103.42     1126.73     76.45 o 
  -5  11   8      825.99      842.81     77.13 o 
  -4  11   8     1061.49     1039.42     81.31 o 
  -3  11   8      617.28      547.17     63.54 o 
  -2  11   8        5.17       12.66     53.38 o 
  -1  11   8      393.85      366.76     58.86 o 
   0  11   8      189.90      206.29     48.73 o 
   1  11   8      414.63      376.91     51.53 o 
   2  11   8        4.10       22.42     48.46 o 
   3  11   8      625.79      615.45     59.38 o 
   4  11   8     1072.79     1067.92     64.56 o 
   5  11   8      852.74      828.74     53.23 o 
   6  11   8     1083.67     1179.40     57.38 o 
   7  11   8      955.82      837.92     69.73 o 
   8  11   8      552.46      582.26     67.26 o 
  -7  12   8      940.22      969.13     88.86 o 
  -6  12   8      365.99      401.74     91.93 o 
  -5  12   8     1648.79     1634.98     93.97 o 
  -4  12   8      643.68      695.83     82.03 o 
  -3  12   8      799.66      828.18     76.79 o 
  -2  12   8      932.20      976.55     90.41 o 
  -1  12   8     2431.88     2442.18    124.32 o 
   0  12   8      740.81      846.41     84.65 o 
   1  12   8     2427.31     2527.24    114.08 o 
   2  12   8      954.05      942.97     92.96 o 
   3  12   8      786.39      822.25     59.64 o 
   4  12   8      626.30      655.50     63.14 o 
   5  12   8     1652.90     1647.92     73.19 o 
   6  12   8      373.34      300.27     58.95 o 
   7  12   8      938.18     1001.93     63.59 o 
  -6  13   8      784.31      818.42     81.40 o 
  -5  13   8      501.02      437.10     92.17 o 
  -4  13   8      507.15      515.52     81.07 o 
  -3  13   8      269.81      286.98     66.52 o 
  -2  13   8      114.38      124.18     82.48 o 
  -1  13   8      168.95      172.06     77.00 o 
   0  13   8      131.85      132.56     65.04 o 
   1  13   8      164.14      146.10     63.43 o 
   2  13   8      108.09      155.34     62.67 o 
   3  13   8      281.49      250.37     54.16 o 
   4  13   8      519.06      502.70     63.47 o 
   5  13   8      518.07      442.53     53.18 o 
   6  13   8      788.03      705.15     65.55 o 
  -3  14   8     1220.02     1177.87     93.97 o 
  -2  14   8      709.29      648.73    114.54 o 
  -1  14   8     1502.28     1539.99    121.52 o 
   0  14   8       31.91       54.19     92.81 o 
   1  14   8     1480.71     1528.64    121.24 o 
   2  14   8      714.63      670.34     74.80 o 
   3  14   8     1190.36     1106.90     66.21 o 
   1   0   9    39508.64    40064.53    832.93 o 
   2   0   9     1568.59     1576.14     45.12 o 
   3   0   9     4987.97     4723.85     52.38 o 
   4   0   9      290.09      437.37     46.76 o 
   5   0   9      898.78      873.23     39.00 o 
   6   0   9        5.51       90.32     26.48 o 
   7   0   9     2048.36     2252.65     72.17 o 
   8   0   9       32.12      105.63     29.93 o 
   9   0   9     1220.57     1229.63     80.10 o 
  10   0   9      574.87      537.63     92.73 o 
  11   0   9      150.60      387.91     60.81 o 
  12   0   9      293.97      178.81     53.95 o 
 -12   1   9       27.91       24.27    121.36 o 
 -11   1   9     1283.73     1279.92     75.60 o 
 -10   1   9        2.43       47.87     38.64 o 
  -9   1   9     3557.82     3624.41    104.15 o 
  -8   1   9      702.82      705.73     45.69 o 
  -7   1   9    12266.08    12742.15    183.86 o 
  -6   1   9      411.74      506.08     63.73 o 
  -5   1   9    11185.99    11136.72    260.29 o 
  -4   1   9     1741.80     1787.83    113.01 o 
  -3   1   9     2259.53     2028.94     64.49 o 
  -2   1   9     1038.52     1056.70     32.86 o 
  -1   1   9     1122.97     1171.49     50.64 o 
   0   1   9      383.37      435.26     19.50 o 
   1   1   9     1115.77     1052.61     96.02 o 
   2   1   9     1028.88     1044.17     35.76 o 
   3   1   9     2252.62     2034.90     63.58 o 
   4   1   9     1734.10     1872.34    131.26 o 
   5   1   9    11205.34    10957.46    287.38 o 
   6   1   9      425.41      462.38     39.78 o 
   7   1   9    12186.88    12312.29    213.62 o 
   8   1   9      706.26      755.29     76.83 o 
   9   1   9     3631.04     3793.32    151.87 o 
  10   1   9        2.30       41.90     56.10 o 
  11   1   9     1254.27     1263.64     82.35 o 
  12   1   9       28.09       49.82     72.21 o 
 -12   2   9      287.24      181.36     68.83 o 
 -11   2   9      107.55      254.37     62.19 o 
 -10   2   9      259.44      218.89     40.30 o 
  -9   2   9       12.82      137.91     28.99 o 
  -8   2   9      198.11      149.35     34.14 o 
  -7   2   9     3539.10     3473.65     84.44 o 
  -6   2   9      697.22      693.45     73.76 o 
  -5   2   9     4166.58     4323.81     66.45 o 
  -4   2   9     1793.80     1874.31     64.43 o 
  -3   2   9    10272.62    10597.19    129.96 o 
  -2   2   9     3141.46     3242.47    100.89 o 
  -1   2   9     9948.95     9880.69    101.22 o 
   0   2   9      915.39      820.75     41.69 o 
   1   2   9     9801.25     9833.60    113.07 o 
   2   2   9     3183.94     3370.84     66.00 o 
   3   2   9    10574.29    10397.77    162.15 o 
   4   2   9     1777.39     1764.36     61.57 o 
   5   2   9     4221.09     4239.99     67.79 o 
   6   2   9      681.68      781.46     54.78 o 
   7   2   9     3498.90     3513.68     89.80 o 
   8   2   9      210.04      143.47     67.47 o 
   9   2   9       13.00      102.19     45.68 o 
  10   2   9      249.13      251.60     57.47 o 
  11   2   9      106.64      276.49     82.57 o 
  12   2   9      278.62      166.83     58.95 o 
 -12   3   9       17.19       18.85     91.85 o 
 -11   3   9     1097.47     1052.63     57.48 o 
 -10   3   9      566.74      501.24     50.94 o 
  -9   3   9     2518.63     2551.95     81.52 o 
  -8   3   9      724.98      808.65     61.59 o 
  -7   3   9     5778.88     6207.25    151.88 o 
  -6   3   9     1752.43     1753.50     64.60 o 
  -5   3   9    12517.88    12345.73    144.83 o 
  -4   3   9     2862.23     2856.36     57.67 o 
  -3   3   9    12307.98    12336.38    249.26 o 
  -2   3   9     4415.48     4502.07    149.09 o 
  -1   3   9      393.91      338.08     31.62 o 
   0   3   9        6.22       10.63     18.13 o 
   1   3   9      412.09      460.17     50.26 o 
   2   3   9     4438.93     4729.24    138.14 o 
   3   3   9    12368.97    12124.79    186.71 o 
   4   3   9     2873.24     2831.59     57.35 o 
   5   3   9    12413.37    12354.71    147.68 o 
   6   3   9     1739.43     1777.41     51.94 o 
   7   3   9     5781.56     5783.31    162.85 o 
   8   3   9      752.78      835.73     74.93 o 
   9   3   9     2495.30     2442.77    136.84 o 
  10   3   9      569.91      520.64     72.32 o 
  11   3   9     1110.30     1056.67     93.98 o 
  12   3   9       18.16       32.15    157.04 o 
 -12   4   9       19.29       55.70     71.07 o 
 -11   4   9      255.80      408.89     57.50 o 
 -10   4   9      146.51      103.03     49.93 o 
  -9   4   9       24.59      163.23     47.96 o 
  -8   4   9      838.02      660.34     58.83 o 
  -7   4   9      174.21      203.19     38.66 o 
  -6   4   9     1976.30     1787.02     53.66 o 
  -5   4   9     5689.00     5660.33    118.46 o 
  -4   4   9     2807.05     2702.78     47.22 o 
  -3   4   9     5981.00     5875.43     91.97 o 
  -2   4   9        7.98       52.48     22.16 o 
  -1   4   9     6516.92     6539.91     96.57 o 
   0   4   9     3894.16     4094.48     56.97 o 
   1   4   9     6704.49     6526.54    164.85 o 
   2   4   9       10.33       48.16     20.81 o 
   3   4   9     6127.67     6043.35     96.28 o 
   4   4   9     2808.04     2704.54     58.04 o 
   5   4   9     5812.00     5874.81    112.44 o 
   6   4   9     1954.86     1893.56     51.68 o 
   7   4   9      167.76      235.23     36.08 o 
   8   4   9      829.56      764.19    108.08 o 
   9   4   9       25.46      161.77     54.51 o 
  10   4   9      148.40      141.62     63.62 o 
  11   4   9      257.67      399.91     72.44 o 
  12   4   9       23.34       47.17     92.63 o 
 -12   5   9      181.18       82.78     86.84 o 
 -11   5   9      941.84      865.00     54.37 o 
 -10   5   9      338.13      230.41     58.63 o 
  -9   5   9     3919.63     4183.20    150.14 o 
  -8   5   9      434.59      423.54     47.71 o 
  -7   5   9     3466.83     3989.50    119.20 o 
  -6   5   9     1149.86     1101.88     66.29 o 
  -5   5   9     6102.84     6138.39    109.86 o 
  -4   5   9     6582.60     6480.89    115.85 o 
  -3   5   9     2495.33     2357.16     89.12 o 
  -2   5   9     6939.45     7160.56    107.31 o 
  -1   5   9     1317.61     1191.67     62.08 o 
   0   5   9      107.56      175.63     24.09 o 
   1   5   9     1334.50     1332.90     56.91 o 
   2   5   9     6999.10     7226.39    111.45 o 
   3   5   9     2510.73     2265.20     52.09 o 
   4   5   9     6537.63     6762.21    125.54 o 
   5   5   9     6015.87     6071.63    101.58 o 
   6   5   9     1187.85     1204.43     51.04 o 
   7   5   9     3420.53     3238.38    129.65 o 
   8   5   9      440.64      431.13     50.01 o 
   9   5   9     3934.43     4064.86    177.51 o 
  10   5   9      340.89      276.82     65.07 o 
  11   5   9      942.04      920.84     73.30 o 
  12   5   9      187.61       75.46     82.74 o 
 -11   6   9      265.64      259.99     52.87 o 
 -10   6   9      217.72      128.15     52.80 o 
  -9   6   9      137.27      194.06     60.89 o 
  -8   6   9      781.17      730.05     57.99 o 
  -7   6   9      245.68      233.51     57.76 o 
  -6   6   9      669.10      587.65     57.91 o 
  -5   6   9      545.13      529.41     52.39 o 
  -4   6   9      464.05      461.05     76.18 o 
  -3   6   9     9576.06     9492.20    162.27 o 
  -2   6   9      190.49      205.15     23.55 o 
  -1   6   9    16116.64    16081.87    222.46 o 
   0   6   9       15.59       15.27     23.01 o 
   1   6   9    16248.53    15869.05    380.39 o 
   2   6   9      208.64      229.52     28.30 o 
   3   6   9     9666.41     9927.23    173.59 o 
   4   6   9      496.29      604.50     42.06 o 
   5   6   9      570.81      552.00     43.47 o 
   6   6   9      670.60      705.46     50.10 o 
   7   6   9      258.76      285.51     42.55 o 
   8   6   9      782.98      734.23     65.49 o 
   9   6   9      134.00      192.95     65.65 o 
  10   6   9      213.23      159.47     61.66 o 
  11   6   9      278.27      335.20     68.40 o 
 -11   7   9     1392.63     1325.48     83.24 o 
 -10   7   9      515.67      422.88     54.43 o 
  -9   7   9     1703.66     1828.66     83.79 o 
  -8   7   9     1391.19     1336.50     79.50 o 
  -7   7   9     2365.11     2513.50     95.26 o 
  -6   7   9     1032.54      967.62     82.67 o 
  -5   7   9     1671.31     1703.20     68.04 o 
  -4   7   9      687.62      659.80     60.82 o 
  -3   7   9     2921.32     2747.16     78.34 o 
  -2   7   9      231.89      283.44     33.85 o 
  -1   7   9     3044.27     3104.35     67.44 o 
   0   7   9      489.60      613.99     40.62 o 
   1   7   9     3046.05     3139.02     71.05 o 
   2   7   9      227.91      287.78     32.41 o 
   3   7   9     2844.05     2839.06     64.48 o 
   4   7   9      686.61      745.62     52.75 o 
   5   7   9     1666.33     1573.88     88.03 o 
   6   7   9     1026.10     1027.56     67.37 o 
   7   7   9     2335.64     2430.23     78.97 o 
   8   7   9     1428.59     1361.66     88.23 o 
   9   7   9     1697.78     1799.49    103.08 o 
  10   7   9      503.40      365.76     57.25 o 
  11   7   9     1416.38     1266.17    101.56 o 
 -10   8   9       23.07       43.00     82.07 o 
  -9   8   9      308.07      264.96     56.25 o 
  -8   8   9      364.35      250.29     61.68 o 
  -7   8   9      310.11      273.79     49.70 o 
  -6   8   9      207.93      175.69     38.73 o 
  -5   8   9     2529.29     2439.58     90.35 o 
  -4   8   9      811.34      806.30     65.97 o 
  -3   8   9     5379.75     5495.29    156.03 o 
  -2   8   9     2120.91     2049.26     66.06 o 
  -1   8   9     9811.43    10120.79    225.78 o 
   0   8   9     2234.92     2117.52     51.43 o 
   1   8   9     9788.83    10136.78    219.65 o 
   2   8   9     2180.20     2213.78     65.18 o 
   3   8   9     5426.45     5394.87    124.01 o 
   4   8   9      821.37      781.74     53.48 o 
   5   8   9     2526.07     2525.50     74.46 o 
   6   8   9      215.84      230.13     33.22 o 
   7   8   9      327.43      356.41     44.04 o 
   8   8   9      369.35      362.62     55.14 o 
   9   8   9      309.77      294.28     55.94 o 
  10   8   9       22.44       34.15    151.58 o 
 -10   9   9      270.85      220.03     85.36 o 
  -9   9   9      626.64      661.08     94.40 o 
  -8   9   9      575.52      541.82     65.53 o 
  -7   9   9     1599.74     1613.97     92.16 o 
  -6   9   9      831.17      805.58     63.17 o 
  -5   9   9     2134.14     2093.89     91.53 o 
  -4   9   9     1044.14     1045.39     81.04 o 
  -3   9   9     2724.69     2657.16     94.02 o 
  -2   9   9      170.04      117.78     38.91 o 
  -1   9   9     1705.39     1753.00     67.01 o 
   0   9   9      858.59      856.01     58.72 o 
   1   9   9     1688.82     1729.69     63.30 o 
   2   9   9      150.02      194.86     30.55 o 
   3   9   9     2715.56     2709.60     76.95 o 
   4   9   9     1048.62      988.08     60.16 o 
   5   9   9     2109.09     2050.37     70.41 o 
   6   9   9      848.18      825.34     49.70 o 
   7   9   9     1601.95     1606.45     75.55 o 
   8   9   9      585.96      501.06     54.01 o 
   9   9   9      623.42      630.32     88.44 o 
  10   9   9      264.25      166.86     88.48 o 
  -9  10   9      410.88      421.03     83.91 o 
  -8  10   9       59.48      102.14     91.23 o 
  -7  10   9      131.70       88.97     88.08 o 
  -6  10   9     1256.36     1107.93     89.50 o 
  -5  10   9     1334.83     1185.30     73.84 o 
  -4  10   9     2373.85     2414.78     93.84 o 
  -3  10   9     3087.18     3200.70    126.85 o 
  -2  10   9     1773.64     1872.28     84.27 o 
  -1  10   9     5302.94     5573.40    173.83 o 
   0  10   9     1848.02     1934.25     72.32 o 
   1  10   9     5394.12     5528.79    154.16 o 
   2  10   9     1828.28     1821.55     70.93 o 
   3  10   9     3066.44     3126.52     89.06 o 
   4  10   9     2376.98     2200.31     71.84 o 
   5  10   9     1344.99     1305.08     64.00 o 
   6  10   9     1267.45     1283.09     67.78 o 
   7  10   9      132.53       96.12     49.03 o 
   8  10   9       60.81       81.34     69.48 o 
   9  10   9      395.38      366.48     67.14 o 
  -8  11   9      276.93      204.47     89.44 o 
  -7  11   9     1251.13     1313.67    128.06 o 
  -6  11   9     1124.32     1125.52     81.77 o 
  -5  11   9     1242.44     1218.59     85.04 o 
  -4  11   9      184.72      180.33     66.18 o 
  -3  11   9      376.07      303.46     67.28 o 
  -2  11   9      870.13      866.93     69.12 o 
  -1  11   9      216.66      306.97     55.98 o 
   0  11   9       50.80       39.68     42.33 o 
   1  11   9      228.29      290.26     45.28 o 
   2  11   9      847.31      755.63     69.50 o 
   3  11   9      389.14      393.68     55.56 o 
   4  11   9      185.92      146.88     55.84 o 
   5  11   9     1249.17     1237.79     59.31 o 
   6  11   9     1146.60     1090.00     55.16 o 
   7  11   9     1250.92     1277.13     79.14 o 
   8  11   9      285.55      238.58     57.07 o 
  -7  12   9      121.15       93.35    113.86 o 
  -6  12   9      191.43      136.60    130.91 o 
  -5  12   9      148.72       69.57     72.07 o 
  -4  12   9      955.85      917.31     81.64 o 
  -3  12   9     1198.45     1163.97     80.99 o 
  -2  12   9     3982.20     3909.54    185.47 o 
  -1  12   9     3562.27     3724.60    180.57 o 
   0  12   9     4846.36     5240.41    239.09 o 
   1  12   9     3496.84     3376.36    145.03 o 
   2  12   9     3992.76     3989.48    168.24 o 
   3  12   9     1219.12     1311.96     65.90 o 
   4  12   9      995.57      967.07     60.16 o 
   5  12   9      146.68      134.12     57.17 o 
   6  12   9      204.03      261.05     58.32 o 
   7  12   9      117.92       86.74     63.68 o 
  -5  13   9      579.69      459.86    100.77 o 
  -4  13   9      203.20      138.85     96.42 o 
  -3  13   9       82.67      146.88     76.26 o 
  -2  13   9       14.86       16.99     70.51 o 
  -1  13   9       31.82       62.26    102.30 o 
   0  13   9       45.74       44.40     97.01 o 
   1  13   9       34.12       73.46     71.24 o 
   2  13   9       17.03       23.06     61.60 o 
   3  13   9       82.29      127.04     57.03 o 
   4  13   9      179.67       92.10     71.82 o 
   5  13   9      592.57      591.77     54.62 o 
  -2  14   9     3208.21     3348.51    170.06 o 
  -1  14   9      342.58      378.74     79.51 o 
   0  14   9     4909.41     5161.45    239.24 o 
   1  14   9      343.24      299.53     72.11 o 
   2  14   9     3238.51     3197.39    147.93 o 
   0   0  10      821.30      888.82     73.55 o 
   1   0  10        2.97        6.46     16.40 o 
   2   0  10     3322.86     3299.79    175.79 o 
   3   0  10      195.50      160.54     32.14 o 
   4   0  10      722.44      638.71     32.47 o 
   5   0  10     1711.14     1647.59     67.61 o 
   6   0  10      275.68      344.32     38.14 o 
   7   0  10     2837.08     2809.30     73.16 o 
   8   0  10      931.28     1068.43     70.23 o 
   9   0  10     1980.13     2057.97     79.64 o 
  10   0  10      306.98      317.96     68.24 o 
  11   0  10     1872.17     1495.33    104.46 o 
  12   0  10       86.79      131.99     94.59 o 
 -12   1  10      676.58      886.61     81.92 o 
 -11   1  10      169.27      340.34     73.30 o 
 -10   1  10     1276.32     1516.00     91.06 o 
  -9   1  10      139.84      243.32     47.61 o 
  -8   1  10     4252.72     4528.65    159.20 o 
  -7   1  10     1016.37     1084.61     79.22 o 
  -6   1  10     1624.16     1685.99    161.72 o 
  -5   1  10     1398.39     1442.43     75.07 o 
  -4   1  10       53.65       93.51     18.52 o 
  -3   1  10      234.36      228.59     24.46 o 
  -2   1  10      538.66      570.83     24.84 o 
   0   1  10     2243.83     2188.43     52.83 o 
   2   1  10      521.04      520.62     20.64 o 
   3   1  10      191.72      140.04     37.34 o 
   4   1  10       40.76       84.99     23.00 o 
   5   1  10     1378.27     1527.40     86.08 o 
   6   1  10     1613.91     1615.40    162.73 o 
   7   1  10     1005.48     1106.87     73.06 o 
   8   1  10     4197.11     4235.36    158.93 o 
   9   1  10      144.39      217.91     63.35 o 
  10   1  10     1293.83     1474.52    140.60 o 
  11   1  10      166.96      287.77     78.57 o 
  12   1  10      692.77      811.54     83.00 o 
 -12   2  10      571.54      790.56     94.28 o 
 -11   2  10     2141.86     1869.01     90.86 o 
 -10   2  10       49.43      135.41     63.81 o 
  -9   2  10     1575.29     1609.44     62.16 o 
  -8   2  10     1003.54      940.47     65.95 o 
  -7   2  10     2087.53     2138.65     64.75 o 
  -6   2  10     1259.28     1284.67     52.13 o 
  -5   2  10     3622.09     3717.76     80.47 o 
  -4   2  10     4047.72     4096.12    102.83 o 
  -3   2  10     1392.13     1238.50     46.05 o 
  -2   2  10     3446.57     3247.41     84.37 o 
  -1   2  10      364.57      332.12     18.81 o 
   0   2  10     2910.63     2627.33     60.72 o 
   1   2  10      352.97      326.73     26.83 o 
   2   2  10     3527.38     3221.60     67.83 o 
   3   2  10     1405.40     1356.41     58.17 o 
   4   2  10     4092.16     3971.03     86.79 o 
   5   2  10     3654.20     3629.45     86.95 o 
   6   2  10     1267.96     1240.04     69.12 o 
   7   2  10     2182.99     2216.88     74.41 o 
   8   2  10     1011.29      973.98     65.78 o 
   9   2  10     1557.54     1487.77     97.02 o 
  10   2  10       45.20       86.73     70.11 o 
  11   2  10     2093.84     1743.79    133.27 o 
  12   2  10      569.90      676.25     88.55 o 
 -12   3  10     1280.72     1549.50     88.61 o 
 -11   3  10     1284.00     1375.52     72.38 o 
 -10   3  10     1771.07     2043.05     98.57 o 
  -9   3  10      193.41      336.74     56.73 o 
  -8   3  10      357.26      504.83     49.71 o 
  -7   3  10     1609.71     1529.51     96.56 o 
  -6   3  10      529.49      638.59     48.07 o 
  -5   3  10     5540.48     5431.81    120.41 o 
  -4   3  10      580.98      689.96     40.41 o 
  -3   3  10     5460.50     5101.08    135.61 o 
  -2   3  10      618.15      623.67     43.18 o 
  -1   3  10     1837.85     1734.61     54.35 o 
   0   3  10        0.44       41.34     17.44 o 
   1   3  10     1857.48     1727.72     58.51 o 
   2   3  10      589.04      616.82     37.72 o 
   3   3  10     5339.70     5319.80     95.71 o 
   4   3  10      591.58      664.30     42.56 o 
   5   3  10     5422.91     5505.82    118.58 o 
   6   3  10      500.46      555.89     40.66 o 
   7   3  10     1558.21     1626.30     60.20 o 
   8   3  10      319.89      370.70     48.93 o 
   9   3  10      192.50      294.93     71.56 o 
  10   3  10     1800.11     1899.62    242.31 o 
  11   3  10     1272.44     1324.16    111.11 o 
  12   3  10     1278.58     1655.99    145.08 o 
 -12   4  10      134.97      100.55     65.13 o 
 -11   4  10     1298.21     1118.27     74.04 o 
 -10   4  10      473.29      430.06     49.41 o 
  -9   4  10     2089.34     2041.42     93.39 o 
  -8   4  10      130.50       70.16     33.51 o 
  -7   4  10     3573.58     3607.94    111.69 o 
  -6   4  10      734.85      682.51     54.51 o 
  -5   4  10     2679.86     2578.62     67.48 o 
  -4   4  10     3741.71     3675.39     78.70 o 
  -3   4  10     2759.00     2685.01    112.58 o 
  -2   4  10     3238.97     3225.36    107.06 o 
  -1   4  10     1490.33     1552.16     57.10 o 
   0   4  10     3958.34     3849.23     68.08 o 
   1   4  10     1461.72     1476.51     56.82 o 
   2   4  10     3237.57     2979.33     97.55 o 
   3   4  10     2690.67     2655.16    135.97 o 
   4   4  10     3742.22     3733.52     79.64 o 
   5   4  10     2703.12     2678.31     59.69 o 
   6   4  10      747.11      719.45     52.80 o 
   7   4  10     3606.68     3638.13     87.75 o 
   8   4  10      127.72      114.23     33.04 o 
   9   4  10     2156.83     2198.38    111.06 o 
  10   4  10      497.86      467.25     70.20 o 
  11   4  10     1304.11     1128.58     93.93 o 
  12   4  10      146.25      108.23    105.49 o 
 -11   5  10      710.95      718.30     66.75 o 
 -10   5  10     1339.61     1445.17     72.16 o 
  -9   5  10      356.31      453.19     53.80 o 
  -8   5  10     2241.09     2868.89    108.62 o 
  -7   5  10      773.85      633.94     63.88 o 
  -6   5  10      424.64      567.99     57.27 o 
  -5   5  10     2784.74     2630.68     77.56 o 
  -4   5  10     2640.61     2449.45     86.18 o 
  -3   5  10     7306.10     7408.17    131.38 o 
  -2   5  10     1345.01     1312.72     55.35 o 
  -1   5  10     6185.72     6254.83     86.24 o 
   0   5  10      441.36      470.24     29.78 o 
   1   5  10     6100.74     6103.95     85.73 o 
   2   5  10     1328.96     1347.93     58.84 o 
   3   5  10     7175.30     7196.69    132.22 o 
   4   5  10     2562.83     2616.26     87.32 o 
   5   5  10     2670.63     2633.32     63.70 o 
   6   5  10      435.67      457.02     47.74 o 
   7   5  10      757.62      779.57     58.76 o 
   8   5  10     2267.91     2343.13    183.35 o 
   9   5  10      353.71      383.40     62.97 o 
  10   5  10     1347.32     1307.96    123.49 o 
  11   5  10      710.66      710.67     86.85 o 
 -11   6  10     1072.71      899.48     73.62 o 
 -10   6  10      883.37      773.61     61.77 o 
  -9   6  10     2354.35     2241.20    106.38 o 
  -8   6  10     1067.10      943.10     71.39 o 
  -7   6  10     2781.36     2553.71     99.13 o 
  -6   6  10      789.66      760.65     71.92 o 
  -5   6  10     1932.23     1939.66     78.31 o 
  -4   6  10      490.49      592.20     53.81 o 
  -3   6  10     1096.38     1008.02     53.72 o 
  -2   6  10     1600.46     1660.82     64.94 o 
  -1   6  10     2897.82     2892.36     64.28 o 
   0   6  10      640.81      565.43     38.48 o 
   1   6  10     2871.47     2884.32     68.17 o 
   2   6  10     1574.32     1625.70     61.77 o 
   3   6  10     1053.79     1021.61     57.14 o 
   4   6  10      500.68      458.75     35.79 o 
   5   6  10     1938.20     1926.29     60.23 o 
   6   6  10      786.29      709.32     59.07 o 
   7   6  10     2793.79     2791.37     85.70 o 
   8   6  10     1077.34     1060.38     57.33 o 
   9   6  10     2381.06     2205.68    137.73 o 
  10   6  10      911.82      841.01     91.66 o 
  11   6  10     1084.24      981.67     95.68 o 
 -10   7  10      750.04      800.08     72.02 o 
  -9   7  10      982.94     1048.48     69.31 o 
  -8   7  10     1366.46     1379.39     85.74 o 
  -7   7  10      909.78      989.43     72.12 o 
  -6   7  10     1710.96     1895.05    119.59 o 
  -5   7  10      534.36      548.34     57.39 o 
  -4   7  10      981.11     1039.33     69.67 o 
  -3   7  10     3239.97     3149.98    131.88 o 
  -2   7  10     3755.52     3880.15     80.86 o 
  -1   7  10     6211.23     6384.57    101.66 o 
   0   7  10     2135.02     2177.49     58.32 o 
   1   7  10     6169.84     6393.10    105.30 o 
   2   7  10     3693.97     3788.51     74.83 o 
   3   7  10     3120.52     3271.66     85.29 o 
   4   7  10      951.13     1026.68     54.02 o 
   5   7  10      558.48      535.68     46.00 o 
   6   7  10     1685.69     1693.35     83.83 o 
   7   7  10      915.72      879.15     56.35 o 
   8   7  10     1385.23     1369.59     73.19 o 
   9   7  10      973.56      921.16     88.75 o 
  10   7  10      755.55      841.79    107.86 o 
 -10   8  10      732.38      609.16     70.28 o 
  -9   8  10      558.33      496.14     54.23 o 
  -8   8  10     1169.69     1046.29     68.80 o 
  -7   8  10     1317.02     1157.17     74.40 o 
  -6   8  10     1024.22      917.34     70.84 o 
  -5   8  10      968.77      971.84     72.41 o 
  -4   8  10     1959.55     2025.47     79.68 o 
  -3   8  10      459.99      443.70     45.63 o 
  -2   8  10      227.41      263.39     35.40 o 
  -1   8  10     1965.11     2025.23     69.21 o 
   0   8  10       68.84       89.97     28.72 o 
   1   8  10     1971.58     1952.19     61.99 o 
   2   8  10      260.95      240.36     30.98 o 
   3   8  10      456.11      468.39     40.36 o 
   4   8  10     1975.92     1852.64     94.32 o 
   5   8  10      965.57      948.12     62.31 o 
   6   8  10     1025.94     1046.72     63.04 o 
   7   8  10     1330.83     1254.46     67.74 o 
   8   8  10     1173.44     1151.58     66.93 o 
   9   8  10      538.82      566.88     70.36 o 
  10   8  10      757.51      704.74     76.33 o 
  -9   9  10      478.90      486.28     71.78 o 
  -8   9  10      484.26      549.38     71.35 o 
  -7   9  10      828.68      733.34     60.85 o 
  -6   9  10      943.24      947.78     96.95 o 
  -5   9  10     2200.69     2302.44    116.64 o 
  -4   9  10     2011.87     2056.45     87.81 o 
  -3   9  10      314.21      340.07     59.67 o 
  -2   9  10     1038.79     1079.73     74.26 o 
  -1   9  10     3382.59     3365.88     92.68 o 
   0   9  10      273.06      495.76     47.34 o 
   1   9  10     3316.46     3472.12     95.87 o 
   2   9  10     1014.11     1135.28     51.27 o 
   3   9  10      353.86      394.40     39.82 o 
   4   9  10     2016.19     2182.48     73.72 o 
   5   9  10     2216.12     2247.09     91.41 o 
   6   9  10      942.74     1037.51     64.96 o 
   7   9  10      819.88      805.14     62.02 o 
   8   9  10      474.40      460.75     59.49 o 
   9   9  10      493.21      438.46     61.49 o 
  -8  10  10      281.25      223.53    114.95 o 
  -7  10  10     1291.69     1171.18     79.32 o 
  -6  10  10     1116.73     1035.40     65.07 o 
  -5  10  10      849.74      788.92     79.49 o 
  -4  10  10      473.72      458.86     59.89 o 
  -3  10  10      403.90      520.15     65.36 o 
  -2  10  10     1087.56     1032.25     79.02 o 
  -1  10  10     1282.41     1257.22     91.40 o 
   0  10  10        4.92       61.17     42.42 o 
   1  10  10     1232.69     1332.83     79.70 o 
   2  10  10     1096.42     1026.52     66.03 o 
   3  10  10      396.36      361.19     45.86 o 
   4  10  10      482.06      507.14     46.81 o 
   5  10  10      863.22      812.51     64.26 o 
   6  10  10     1121.89     1096.00     55.72 o 
   7  10  10     1268.06     1263.59     69.64 o 
   8  10  10      296.24      302.91     60.28 o 
  -7  11  10      403.65      357.95     81.09 o 
  -6  11  10     1354.80     1406.71    108.22 o 
  -5  11  10      912.62      948.72     88.00 o 
  -4  11  10     1665.76     1740.68     99.93 o 
  -3  11  10     1645.93     1716.97     99.47 o 
  -2  11  10      255.83      346.99     73.56 o 
  -1  11  10     1630.41     1686.32    111.33 o 
   0  11  10      219.55      279.48     67.91 o 
   1  11  10     1642.43     1718.52     84.02 o 
   2  11  10      240.38      282.53     57.32 o 
   3  11  10     1664.98     1766.32     88.36 o 
   4  11  10     1663.48     1697.10     84.66 o 
   5  11  10      916.54      885.52     66.22 o 
   6  11  10     1333.51     1353.18     76.18 o 
   7  11  10      405.18      406.28     54.96 o 
  -6  12  10      237.55      256.86     66.52 o 
  -5  12  10      804.18      833.79     89.25 o 
  -4  12  10      299.77      269.10     70.28 o 
  -3  12  10      304.47      235.54     73.38 o 
  -2  12  10      493.42      547.12     67.81 o 
  -1  12  10      859.49      892.73     81.00 o 
   0  12  10      959.57      996.58     83.59 o 
   1  12  10      830.19      916.25     85.66 o 
   2  12  10      463.19      557.81     58.97 o 
   3  12  10      274.43      263.77     54.11 o 
   4  12  10      296.81      305.76     45.65 o 
   5  12  10      812.46      861.30    102.13 o 
   6  12  10      253.59      297.75     65.67 o 
  -4  13  10      417.59      395.79     76.84 o 
  -3  13  10     1101.36     1187.36    103.58 o 
  -2  13  10     1611.33     1720.63    118.05 o 
  -1  13  10      892.42      897.35     81.33 o 
   0  13  10      655.55      711.04     96.91 o 
   1  13  10      911.29      872.71     65.24 o 
   2  13  10     1590.06     1559.96     98.27 o 
   3  13  10     1109.94     1076.65     74.78 o 
   4  13  10      399.91      386.08     65.53 o 
   0  14  10       57.64      122.07     87.44 o 
   1   0  11       58.11      111.51     18.92 o 
   2   0  11     1430.35     1387.56     78.99 o 
   3   0  11      165.94      219.05     34.98 o 
   4   0  11     1710.98     1586.86     71.22 o 
   5   0  11       42.70      106.87     31.14 o 
   6   0  11     7981.14     8000.33    285.04 o 
   7   0  11      428.79      385.83     43.96 o 
   8   0  11     5040.98     5439.74    160.98 o 
   9   0  11      282.15      254.60     60.96 o 
  10   0  11     3373.09     3482.22    168.33 o 
  11   0  11       14.35       51.40     99.24 o 
 -12   1  11      227.29      267.62     80.43 o 
 -11   1  11     1221.18      972.81     77.24 o 
 -10   1  11      515.12      609.38     58.96 o 
  -9   1  11      625.93      553.25     71.39 o 
  -8   1  11      198.64      265.24     44.96 o 
  -7   1  11      286.81      221.57     34.69 o 
  -6   1  11     1685.38     1958.88    108.73 o 
  -5   1  11      270.97      310.12     29.81 o 
  -4   1  11     6126.76     6002.96    107.69 o 
  -3   1  11      316.37      320.69     25.94 o 
  -2   1  11    11713.00    11796.37    165.72 o 
  -1   1  11     1856.41     1839.94     56.96 o 
   0   1  11    20424.46    20152.04    664.43 o 
   1   1  11     1888.84     1882.89     83.92 o 
   2   1  11    11654.67    11666.34    206.71 o 
   3   1  11      325.16      328.16     26.05 o 
   4   1  11     6139.61     6172.12    128.87 o 
   5   1  11      264.27      274.52     39.70 o 
   6   1  11     1639.81     1935.15     96.95 o 
   7   1  11      286.33      271.51     41.62 o 
   8   1  11      187.39      290.73     47.11 o 
   9   1  11      631.45      599.38     83.16 o 
  10   1  11      512.25      641.62     62.16 o 
  11   1  11     1209.87     1009.89     69.44 o 
  12   1  11      231.86      282.85     65.62 o 
 -12   2  11     1180.73     1064.07     89.01 o 
 -11   2  11       53.32       13.24    125.49 o 
 -10   2  11      872.19      932.27     72.09 o 
  -9   2  11      307.95      222.46     43.99 o 
  -8   2  11     2700.31     2952.38    102.24 o 
  -7   2  11     1069.85     1164.78     56.04 o 
  -6   2  11     3345.18     3527.57    100.66 o 
  -5   2  11      718.34      758.12     42.48 o 
  -4   2  11     5787.77     5696.85    140.31 o 
  -3   2  11      554.97      597.20     79.03 o 
  -2   2  11     5521.88     5486.89    134.17 o 
  -1   2  11      198.81      195.66     18.13 o 
   0   2  11      623.94      636.12     34.56 o 
   1   2  11      205.66      187.36     25.74 o 
   2   2  11     5521.45     5311.64    198.79 o 
   3   2  11      557.44      756.80     79.77 o 
   4   2  11     5783.87     5586.87    137.82 o 
   5   2  11      731.65      741.38     52.19 o 
   6   2  11     3269.58     3239.16     91.18 o 
   7   2  11     1113.50     1091.34     57.80 o 
   8   2  11     2714.23     2707.92     93.04 o 
   9   2  11      325.02      325.86     62.45 o 
  10   2  11      853.09      888.88     84.87 o 
  11   2  11       56.14       29.51    165.07 o 
  12   2  11     1187.04     1109.67     84.59 o 
 -12   3  11      791.41      906.51    123.13 o 
 -11   3  11      321.39      124.07     61.86 o 
 -10   3  11       29.66      190.06     66.35 o 
  -9   3  11      780.26      679.04     60.98 o 
  -8   3  11      515.99      651.87     63.17 o 
  -7   3  11       25.01       22.01     52.99 o 
  -6   3  11     2073.11     2080.47     77.79 o 
  -5   3  11      769.41      733.86     45.72 o 
  -4   3  11     5965.57     5943.38    111.86 o 
  -3   3  11       74.18       62.53     25.72 o 
  -2   3  11     8218.05     8102.95    137.37 o 
  -1   3  11      470.43      563.18     54.40 o 
   0   3  11     2426.02     2271.50     50.81 o 
   1   3  11      466.84      498.54     57.05 o 
   2   3  11     8210.66     7873.95    154.99 o 
   3   3  11       77.48       65.11     24.86 o 
   4   3  11     6017.25     6197.47    115.84 o 
   5   3  11      758.23      742.38     47.56 o 
   6   3  11     2012.26     2032.24     59.70 o 
   7   3  11       26.95       44.37     64.29 o 
   8   3  11      512.50      580.40     50.67 o 
   9   3  11      774.32      661.48     80.28 o 
  10   3  11       29.01      242.72     88.60 o 
  11   3  11      314.38      167.30     82.00 o 
 -11   4  11       33.18       43.93    131.06 o 
 -10   4  11     1535.45     1528.85     70.81 o 
  -9   4  11      130.62       88.05     58.38 o 
  -8   4  11     1384.59     1613.61     78.03 o 
  -7   4  11      483.97      466.22     54.92 o 
  -6   4  11     1905.73     2031.34     68.89 o 
  -5   4  11      848.70      816.53     61.41 o 
  -4   4  11     6362.54     6250.90    136.89 o 
  -3   4  11     2796.48     2869.20     64.53 o 
  -2   4  11     3438.89     3442.63     81.86 o 
  -1   4  11     1282.68     1312.89     56.92 o 
   0   4  11     1029.12     1054.84     47.58 o 
   1   4  11     1295.09     1334.80     56.74 o 
   2   4  11     3501.83     3470.46     72.17 o 
   3   4  11     2819.82     2895.14     66.15 o 
   4   4  11     6299.15     6221.25    100.18 o 
   5   4  11      860.58      880.31     62.26 o 
   6   4  11     1806.32     1793.61     53.90 o 
   7   4  11      508.16      453.74     55.93 o 
   8   4  11     1309.05     1306.29     74.42 o 
   9   4  11      140.50      125.37     65.00 o 
  10   4  11     1501.35     1626.18    109.72 o 
  11   4  11       39.99       27.13     87.12 o 
 -11   5  11       73.36      127.58     96.49 o 
 -10   5  11       19.22       39.98     74.92 o 
  -9   5  11      257.48      227.48     63.66 o 
  -8   5  11       20.37       82.39     40.55 o 
  -7   5  11     1820.69     1626.64     79.67 o 
  -6   5  11      637.15      568.19     57.37 o 
  -5   5  11      323.99      254.17     42.63 o 
  -4   5  11     2966.88     2797.14     66.95 o 
  -3   5  11      344.96      302.32     38.47 o 
  -2   5  11     6705.51     6729.99    122.00 o 
  -1   5  11      103.09       90.87     27.92 o 
   0   5  11     5748.89     5779.57    108.87 o 
   1   5  11       88.84       72.55     26.18 o 
   2   5  11     6776.46     6844.18    126.18 o 
   3   5  11      358.46      372.27     38.38 o 
   4   5  11     2979.48     3064.95    100.50 o 
   5   5  11      342.48      386.62     36.18 o 
   6   5  11      666.57      661.30     49.50 o 
   7   5  11     1826.82     1733.33     68.75 o 
   8   5  11       18.64      130.96     43.78 o 
   9   5  11      257.74      214.38     63.22 o 
  10   5  11       20.16       78.56    106.50 o 
  11   5  11       77.08       88.41     99.66 o 
 -11   6  11       56.72       80.45     99.08 o 
 -10   6  11     1578.17     1624.83     84.48 o 
  -9   6  11      503.40      392.16     60.34 o 
  -8   6  11     3496.68     4074.58    214.99 o 
  -7   6  11     1185.66     1086.13     79.28 o 
  -6   6  11     1697.51     2020.82     86.71 o 
  -5   6  11      986.71      893.62     69.27 o 
  -4   6  11      828.92      799.67     67.82 o 
  -3   6  11      713.61      819.34     68.94 o 
  -2   6  11      878.42      854.83     51.74 o 
  -1   6  11      570.22      547.24     36.36 o 
   0   6  11      693.68      667.84     43.59 o 
   1   6  11      577.34      565.91     42.98 o 
   2   6  11      868.28      815.27     50.63 o 
   3   6  11      728.37      735.95     51.92 o 
   4   6  11      766.29      762.50     53.74 o 
   5   6  11     1001.62      965.01     56.34 o 
   6   6  11     1629.83     1606.49    116.13 o 
   7   6  11     1194.33     1109.43     74.56 o 
   8   6  11     3427.36     3576.09    147.89 o 
   9   6  11      489.01      484.12     66.06 o 
  10   6  11     1524.56     1558.45    117.12 o 
  11   6  11       48.46       26.95     99.33 o 
 -10   7  11      535.59      435.68     50.86 o 
  -9   7  11      272.71      188.91     73.25 o 
  -8   7  11       49.87       43.93     65.91 o 
  -7   7  11      157.77      123.89     50.47 o 
  -6   7  11      183.28      177.63     52.32 o 
  -5   7  11      289.90      259.33     41.39 o 
  -4   7  11     1690.46     1680.49    104.06 o 
  -3   7  11      179.39      148.71     35.62 o 
  -2   7  11     3540.63     3562.67     94.25 o 
  -1   7  11     1786.62     1743.81     52.96 o 
   0   7  11     6394.03     6540.96    139.88 o 
   1   7  11     1814.50     1741.90     59.65 o 
   2   7  11     3569.11     3684.67     92.77 o 
   3   7  11      199.18      250.01     34.29 o 
   4   7  11     1654.79     1670.96     61.98 o 
   5   7  11      302.87      365.30     37.37 o 
   6   7  11      183.64      210.97     52.79 o 
   7   7  11      159.37      212.90     44.67 o 
   8   7  11       47.80       39.04     59.98 o 
   9   7  11      274.66      273.40     66.12 o 
  10   7  11      546.39      513.17     90.34 o 
  -9   8  11     1098.08     1011.35     62.72 o 
  -8   8  11     1184.93     1204.04     72.56 o 
  -7   8  11     1226.11     1227.17     79.34 o 
  -6   8  11     1567.58     1558.39    100.38 o 
  -5   8  11     2863.89     2814.27    102.56 o 
  -4   8  11      456.57      474.88     47.92 o 
  -3   8  11       93.72      141.22     41.18 o 
  -2   8  11     1507.20     1361.41     61.82 o 
  -1   8  11       13.96       19.41     54.48 o 
   0   8  11       18.06       49.37     27.66 o 
   1   8  11       15.48       22.57     25.71 o 
   2   8  11     1447.74     1438.04     51.34 o 
   3   8  11      106.68      127.45     33.17 o 
   4   8  11      451.90      467.01     40.67 o 
   5   8  11     2856.88     2723.00     94.80 o 
   6   8  11     1546.10     1426.67     75.51 o 
   7   8  11     1197.12     1165.62     69.26 o 
   8   8  11     1160.23     1126.79     63.47 o 
   9   8  11     1081.61     1050.63     78.59 o 
  -9   9  11       32.01       46.42     82.78 o 
  -8   9  11       95.67       63.03     90.99 o 
  -7   9  11      259.50      159.11     64.41 o 
  -6   9  11      759.74      662.18     60.14 o 
  -5   9  11      980.61      953.27    156.34 o 
  -4   9  11     1309.13     1472.36     86.75 o 
  -3   9  11     1314.30     1370.35     92.50 o 
  -2   9  11     2911.22     2980.94    112.99 o 
  -1   9  11     1821.87     1824.43     78.48 o 
   0   9  11     1611.93     1786.40     83.85 o 
   1   9  11     1840.41     1909.76     70.29 o 
   2   9  11     2935.30     3044.55     87.77 o 
   3   9  11     1314.88     1348.54     72.80 o 
   4   9  11     1298.10     1310.80     63.85 o 
   5   9  11      953.63      907.90     91.82 o 
   6   9  11      757.26      737.12     54.37 o 
   7   9  11      265.70      265.63     57.68 o 
   8   9  11       94.86       69.76     83.15 o 
   9   9  11       32.40       30.54     99.32 o 
  -8  10  11      916.33      954.69    122.38 o 
  -7  10  11     1161.90     1073.68     87.39 o 
  -6  10  11      831.10      899.32     79.23 o 
  -5  10  11     1278.82     1331.60     98.23 o 
  -4  10  11      765.55      728.48     76.62 o 
  -3  10  11     1897.50     1804.91    100.72 o 
  -2  10  11        3.32       12.51     48.67 o 
  -1  10  11      218.79      252.80     51.57 o 
   0  10  11      107.43       59.46     43.66 o 
   1  10  11      230.05      225.96     42.15 o 
   2  10  11        4.91       27.48     36.88 o 
   3  10  11     1883.33     1843.25     87.75 o 
   4  10  11      756.23      679.03     62.67 o 
   5  10  11     1258.23     1197.45     70.53 o 
   6  10  11      852.08      868.49     79.67 o 
   7  10  11     1135.67     1130.90     67.65 o 
   8  10  11      893.62      898.15     71.76 o 
  -7  11  11      172.83      103.06     80.70 o 
  -6  11  11       20.64       18.54     89.50 o 
  -5  11  11      948.29      910.46     81.00 o 
  -4  11  11      292.80      228.33     66.07 o 
  -3  11  11     2169.91     2215.45    104.83 o 
  -2  11  11     1332.79     1302.38     82.72 o 
  -1  11  11     2352.13     2442.24    129.71 o 
   0  11  11     4481.09     4661.30    206.42 o 
   1  11  11     2348.95     2546.84    113.18 o 
   2  11  11     1333.00     1306.69     71.62 o 
   3  11  11     2174.48     2106.52     97.43 o 
   4  11  11      303.71      329.79     56.78 o 
   5  11  11      957.70     1093.45     78.21 o 
   6  11  11       17.65       21.05     79.88 o 
   7  11  11      175.20      171.92     59.20 o 
  -5  12  11      248.12      243.41     67.41 o 
  -4  12  11       22.42       25.11     65.77 o 
  -3  12  11      325.40      309.82     56.31 o 
  -2  12  11       23.06       32.59     78.69 o 
  -1  12  11     1036.53      974.57     66.04 o 
   0  12  11      118.50      120.04     71.72 o 
   1  12  11     1036.97      992.42     70.43 o 
   2  12  11       21.01       39.64     62.85 o 
   3  12  11      318.65      253.91     60.25 o 
   4  12  11       24.99       17.03     58.96 o 
   5  12  11      237.50      207.20     65.78 o 
  -3  13  11     1547.87     1526.36    101.97 o 
  -2  13  11      910.46      976.62     92.39 o 
  -1  13  11     2978.87     3296.26    183.53 o 
   0  13  11      761.56      739.89     73.67 o 
   1  13  11     3009.45     3126.77    202.57 o 
   2  13  11      890.49      870.61     86.33 o 
   3  13  11     1563.37     1561.48     88.78 o 
   0   0  12    11038.32    11859.75    303.49 o 
   1   0  12      171.13      168.41     26.63 o 
   2   0  12     1090.20     1092.06     94.27 o 
   3   0  12       89.42       37.86     23.76 o 
   4   0  12      316.54      255.01     45.97 o 
   5   0  12        4.73       88.20     36.77 o 
   6   0  12      932.74      887.84    113.76 o 
   7   0  12     1206.71     1292.94     56.83 o 
   8   0  12      121.16       61.48     31.29 o 
   9   0  12      497.77      701.56     74.59 o 
  10   0  12      193.22      245.31     67.42 o 
  11   0  12      636.34      795.67     75.78 o 
 -11   1  12      431.01      398.55     71.73 o 
 -10   1  12      522.02      372.35     53.79 o 
  -9   1  12      179.72      178.11     64.08 o 
  -8   1  12     1982.81     1887.70     84.15 o 
  -7   1  12      354.63      388.46     45.40 o 
  -6   1  12     2944.13     2852.85     77.46 o 
  -5   1  12      336.29      312.10     33.64 o 
  -4   1  12     1062.66     1049.59     57.77 o 
  -3   1  12     2672.07     2729.72     52.91 o 
  -2   1  12      174.11      143.69     24.47 o 
  -1   1  12     6765.16     6735.97     87.26 o 
   0   1  12     1780.69     1616.31     63.66 o 
   1   1  12     6836.66     6725.69    121.00 o 
   2   1  12      160.82      105.35     38.03 o 
   3   1  12     2709.47     2654.06     71.88 o 
   4   1  12     1038.84      993.07     73.92 o 
   5   1  12      336.19      302.24     45.68 o 
   6   1  12     2990.59     2937.49     97.25 o 
   7   1  12      371.11      374.59     51.54 o 
   8   1  12     2016.25     1979.37    105.87 o 
   9   1  12      173.76      160.51     63.80 o 
  10   1  12      491.99      330.12     66.86 o 
  11   1  12      422.78      433.35     63.02 o 
 -11   2  12     1005.14     1290.92    103.99 o 
 -10   2  12       78.66       94.17     73.33 o 
  -9   2  12      284.32      454.78     62.68 o 
  -8   2  12      664.01      650.65     58.56 o 
  -7   2  12     1009.72     1088.28     65.07 o 
  -6   2  12     2014.35     1905.14     69.65 o 
  -5   2  12      601.62      666.52     49.24 o 
  -4   2  12     2081.56     2011.82     92.85 o 
  -3   2  12       33.65       71.98     27.45 o 
  -2   2  12     1479.93     1514.23     62.56 o 
  -1   2  12      976.01      948.01     44.67 o 
   0   2  12     2765.40     2884.69     57.45 o 
   1   2  12      986.43      981.57     51.61 o 
   2   2  12     1438.46     1469.34     68.20 o 
   3   2  12       25.98       61.58     38.95 o 
   4   2  12     1986.05     2060.49    101.55 o 
   5   2  12      590.05      623.16     73.87 o 
   6   2  12     2029.79     1915.94     75.25 o 
   7   2  12      914.39      875.54     74.90 o 
   8   2  12      678.87      660.34     58.73 o 
   9   2  12      290.24      394.30     72.68 o 
  10   2  12       80.49       48.73     69.91 o 
  11   2  12     1041.39     1136.23     84.83 o 
 -11   3  12      779.78      846.38     76.32 o 
 -10   3  12      604.59      480.82     60.38 o 
  -9   3  12      226.72      267.79     69.17 o 
  -8   3  12      472.54      436.31     64.71 o 
  -7   3  12       24.44       27.30     35.57 o 
  -6   3  12     2934.01     2862.34     84.66 o 
  -5   3  12     3093.62     3103.23     91.68 o 
  -4   3  12     4858.93     4717.59     82.97 o 
  -3   3  12     2982.33     3036.29     80.46 o 
  -2   3  12     5264.65     5203.36    100.71 o 
  -1   3  12     2950.96     2868.72     73.52 o 
   0   3  12     1474.32     1487.11     68.95 o 
   1   3  12     2881.84     2744.66    101.38 o 
   2   3  12     5192.72     5053.07    115.27 o 
   3   3  12     2956.03     2895.50     97.12 o 
   4   3  12     4855.55     4712.51     97.55 o 
   5   3  12     3139.69     3052.81     87.94 o 
   6   3  12     2986.31     2905.93     95.57 o 
   7   3  12       31.13       23.63     34.04 o 
   8   3  12      508.83      622.77     63.56 o 
   9   3  12      212.34      220.79     78.40 o 
  10   3  12      623.14      540.39     82.77 o 
  11   3  12      754.75      872.72     92.65 o 
 -11   4  12      846.56      981.14     73.78 o 
 -10   4  12      191.57      189.39     68.84 o 
  -9   4  12      474.29      661.41     63.12 o 
  -8   4  12      898.69      710.47     77.03 o 
  -7   4  12      679.26     1026.93     80.92 o 
  -6   4  12      343.65      261.09     49.15 o 
  -5   4  12     1041.18     1099.01     50.00 o 
  -4   4  12     1406.71     1217.06     74.89 o 
  -3   4  12      269.96      316.03     39.14 o 
  -2   4  12     3740.11     3850.69     81.21 o 
  -1   4  12       33.58       23.50     31.44 o 
   0   4  12      941.76     1112.12     59.96 o 
   1   4  12       37.83       51.78     30.00 o 
   2   4  12     3697.92     3886.79     91.34 o 
   3   4  12      285.11      419.65     44.46 o 
   4   4  12     1358.65     1388.84     76.19 o 
   5   4  12     1085.90     1164.56     49.00 o 
   6   4  12      313.65      271.62     41.01 o 
   7   4  12      698.56      809.80    124.73 o 
   8   4  12      902.94      795.26     62.00 o 
   9   4  12      459.47      563.02    121.14 o 
  10   4  12      179.84      195.53     88.50 o 
  11   4  12      846.06      954.56     99.69 o 
 -11   5  12       51.22       74.03     72.18 o 
 -10   5  12     1013.46      958.17     63.83 o 
  -9   5  12       62.14       59.60     84.18 o 
  -8   5  12     1145.70     1130.65     89.35 o 
  -7   5  12      333.98      410.20     62.91 o 
  -6   5  12     1067.22      984.35     76.22 o 
  -5   5  12      526.71      625.87     62.37 o 
  -4   5  12     1570.00     1445.34     54.72 o 
  -3   5  12     2625.11     2602.45     67.51 o 
  -2   5  12     2709.99     2730.15     58.07 o 
  -1   5  12     2018.65     1991.34     51.42 o 
   0   5  12     7052.06     7131.93    114.26 o 
   1   5  12     1999.35     1831.11     49.37 o 
   2   5  12     2669.97     2699.04     76.88 o 
   3   5  12     2560.18     2577.15     78.15 o 
   4   5  12     1564.62     1566.05     63.96 o 
   5   5  12      533.02      631.36     50.13 o 
   6   5  12     1105.43     1191.80     84.66 o 
   7   5  12      340.97      369.54     68.39 o 
   8   5  12     1175.12     1302.27     79.57 o 
   9   5  12       61.65       57.95     82.46 o 
  10   5  12     1063.43      992.51     90.34 o 
  11   5  12       46.56       66.76    105.39 o 
 -10   6  12      446.90      385.24     54.18 o 
  -9   6  12     1938.17     2168.94    110.48 o 
  -8   6  12      362.34      266.07     62.44 o 
  -7   6  12     2287.19     2653.89    133.53 o 
  -6   6  12      451.48      476.53     65.40 o 
  -5   6  12      699.05      936.71     80.62 o 
  -4   6  12      424.78      430.61     55.77 o 
  -3   6  12     2096.00     1968.33     71.91 o 
  -2   6  12     2501.63     2607.99     67.69 o 
  -1   6  12     1148.31     1163.98     43.36 o 
   0   6  12     3193.17     3296.49     83.37 o 
   1   6  12     1192.60     1174.27     47.58 o 
   2   6  12     2455.45     2595.58     81.78 o 
   3   6  12     2158.44     2167.96     68.58 o 
   4   6  12      383.16      439.54     50.12 o 
   5   6  12      724.30      802.62     78.00 o 
   6   6  12      473.05      447.03     58.64 o 
   7   6  12     2328.79     2480.26    137.59 o 
   8   6  12      353.02      290.54     73.61 o 
   9   6  12     1935.30     2109.56    123.37 o 
  10   6  12      457.92      509.92     83.10 o 
 -10   7  12      601.48      447.50     58.63 o 
  -9   7  12      654.67      558.70     74.04 o 
  -8   7  12      819.54      698.96     77.47 o 
  -7   7  12      804.16      731.73     74.85 o 
  -6   7  12      756.73      724.55     76.41 o 
  -5   7  12      524.84      641.28     57.73 o 
  -4   7  12      128.28       74.90     40.47 o 
  -3   7  12      396.78      494.66     50.44 o 
  -2   7  12     2324.32     2230.07     84.89 o 
  -1   7  12      947.13      875.47     60.39 o 
   0   7  12     6659.40     6816.94    138.49 o 
   1   7  12      947.27      917.12     53.63 o 
   2   7  12     2300.56     2378.88     76.02 o 
   3   7  12      427.78      394.25     46.12 o 
   4   7  12      113.03       92.92     31.64 o 
   5   7  12      512.26      583.50     54.35 o 
   6   7  12      775.53      828.35     65.28 o 
   7   7  12      832.40      859.91     76.25 o 
   8   7  12      851.15      862.34     70.49 o 
   9   7  12      673.03      616.72     92.59 o 
  10   7  12      583.15      535.84     90.75 o 
  -9   8  12      330.48      381.05     59.84 o 
  -8   8  12      416.80      403.37     60.07 o 
  -7   8  12      821.72      887.68     76.46 o 
  -6   8  12      715.57      643.44     69.59 o 
  -5   8  12     1590.35     1736.15     92.64 o 
  -4   8  12      686.34      898.48     70.97 o 
  -3   8  12     1591.23     1551.53     72.35 o 
  -2   8  12      556.52      513.64     53.01 o 
  -1   8  12     2024.72     2089.17     68.35 o 
   0   8  12      587.93      587.37     51.74 o 
   1   8  12     2045.08     2092.67     66.93 o 
   2   8  12      498.96      452.52     42.76 o 
   3   8  12     1672.97     1721.23     70.07 o 
   4   8  12      725.11      772.78     75.21 o 
   5   8  12     1609.79     1771.84     87.75 o 
   6   8  12      711.34      637.44     63.31 o 
   7   8  12      816.57      826.41     76.01 o 
   8   8  12      419.12      377.86     52.10 o 
   9   8  12      312.77      387.92     76.21 o 
  -8   9  12      269.55      192.93     83.13 o 
  -7   9  12      584.69      504.20     61.39 o 
  -6   9  12      434.72      370.05     53.02 o 
  -5   9  12      985.94      981.13     76.89 o 
  -4   9  12      890.95      998.37     84.84 o 
  -3   9  12      213.02      243.28     47.98 o 
  -2   9  12     1091.92     1109.58     80.64 o 
  -1   9  12      350.01      320.55     56.66 o 
   0   9  12      918.24      870.97     57.91 o 
   1   9  12      362.21      322.40     50.33 o 
   2   9  12     1043.79     1013.11     75.41 o 
   3   9  12      186.64      202.37     44.71 o 
   4   9  12      899.41      949.15     78.32 o 
   5   9  12      990.65     1033.88     76.57 o 
   6   9  12      428.99      395.19     47.85 o 
   7   9  12      601.81      566.07     56.96 o 
   8   9  12      260.53      217.37     65.78 o 
  -7  10  12      704.05      792.71     79.77 o 
  -6  10  12      570.71      496.34     65.95 o 
  -5  10  12     1691.68     1902.94     93.59 o 
  -4  10  12      468.99      431.20     52.37 o 
  -3  10  12      522.03      536.08     53.55 o 
  -2  10  12      420.15      439.72     57.70 o 
  -1  10  12      429.77      398.49     59.56 o 
   0  10  12       28.98       72.69     60.83 o 
   1  10  12      459.47      534.39     62.36 o 
   2  10  12      457.59      491.83     57.56 o 
   3  10  12      547.38      588.94     58.75 o 
   4  10  12      507.77      469.55     48.13 o 
   5  10  12     1688.62     1875.03     85.87 o 
   6  10  12      551.53      530.23     64.97 o 
   7  10  12      680.79      730.59     68.70 o 
  -6  11  12      836.06      814.19     69.14 o 
  -5  11  12      264.70      226.24     69.60 o 
  -4  11  12     1349.01     1323.13     74.11 o 
  -3  11  12      283.43      255.69     63.40 o 
  -2  11  12      210.22      146.46     65.88 o 
  -1  11  12      568.79      594.46     67.98 o 
   0  11  12       97.62      132.47     73.17 o 
   1  11  12      538.69      508.54     75.67 o 
   2  11  12      189.28      141.62     63.77 o 
   3  11  12      260.58      263.00     54.98 o 
   4  11  12     1327.86     1186.45     72.57 o 
   5  11  12      236.07      233.47     62.10 o 
   6  11  12      818.70      843.34     64.95 o 
  -5  12  12      363.80      289.40     67.66 o 
  -4  12  12      322.37      362.57     64.41 o 
  -3  12  12      430.64      442.01     60.41 o 
  -2  12  12      866.01      869.76     76.77 o 
  -1  12  12      762.45      883.02    124.42 o 
   0  12  12      967.33      951.40     89.13 o 
   1  12  12      791.12      813.13     89.89 o 
   2  12  12      908.08      879.41     83.20 o 
   3  12  12      441.12      478.72     60.13 o 
   4  12  12      320.78      291.87     57.53 o 
   5  12  12      359.29      335.57     63.06 o 
  -2  13  12      328.28      382.10     87.54 o 
  -1  13  12       31.79       49.92     86.08 o 
   0  13  12       49.63       29.40     82.09 o 
   1  13  12       33.43       81.61     84.08 o 
   2  13  12      326.98      295.62     75.03 o 
   1   0  13    13727.51    13552.17    632.82 o 
   2   0  13      541.66      540.96     41.44 o 
   3   0  13      193.26      169.55     30.79 o 
   4   0  13     6766.47     6821.56    121.51 o 
   5   0  13      130.40      158.86     35.45 o 
   6   0  13      205.95      230.53     36.89 o 
   7   0  13      103.77       58.45     29.90 o 
   8   0  13       29.18       22.69     56.88 o 
   9   0  13      308.00      264.77     65.90 o 
  10   0  13       14.38       18.53     76.30 o 
  11   0  13       20.81       36.76    112.63 o 
 -11   1  13      636.74      615.74     93.40 o 
 -10   1  13        8.39       16.95    126.29 o 
  -9   1  13     2460.72     2451.15    129.94 o 
  -8   1  13      639.82      560.75     66.04 o 
  -7   1  13     4099.92     4070.38    139.53 o 
  -6   1  13     1027.69      903.90     56.92 o 
  -5   1  13     2819.74     2841.80     75.42 o 
  -4   1  13      152.27      125.49     26.47 o 
  -3   1  13      854.08      907.28     52.65 o 
  -2   1  13      347.78      337.74     30.32 o 
  -1   1  13     1004.22     1010.16     67.87 o 
   0   1  13      125.06      138.31     37.91 o 
   1   1  13     1008.46      943.45     95.40 o 
   2   1  13      354.07      415.63     46.66 o 
   3   1  13      883.67      892.54     76.73 o 
   4   1  13      154.00      128.73     35.86 o 
   5   1  13     2797.68     2771.00     97.37 o 
   6   1  13     1016.46      942.75     69.12 o 
   7   1  13     4136.18     4009.44    133.45 o 
   8   1  13      628.32      548.59     67.55 o 
   9   1  13     2474.01     2476.08    132.13 o 
  10   1  13        7.01       27.28    132.24 o 
  11   1  13      663.48      634.21     71.09 o 
 -11   2  13      199.49      256.42     74.30 o 
 -10   2  13      198.16      112.99     80.85 o 
  -9   2  13      127.21      290.77     76.50 o 
  -8   2  13      101.93      148.39     46.34 o 
  -7   2  13      351.56      493.23     69.36 o 
  -6   2  13     1158.13     1231.81     61.09 o 
  -5   2  13      889.38      951.76     55.16 o 
  -4   2  13     3031.11     3002.52     80.56 o 
  -3   2  13     4826.57     4756.05     83.14 o 
  -2   2  13     2379.87     2387.41     57.77 o 
  -1   2  13     3459.80     3321.36     81.01 o 
   0   2  13       45.98       76.18     32.46 o 
   1   2  13     3463.68     3381.50     98.64 o 
   2   2  13     2342.13     2316.00     79.21 o 
   3   2  13     4847.06     4872.93    112.97 o 
   4   2  13     3043.55     2920.58    122.68 o 
   5   2  13      893.25     1015.50     61.06 o 
   6   2  13     1160.18     1228.53     67.70 o 
   7   2  13      374.75      389.62     44.78 o 
   8   2  13       97.87       99.94     44.74 o 
   9   2  13      127.20      181.82     74.17 o 
  10   2  13      200.04      127.56     82.96 o 
  11   2  13      218.80      375.96     71.28 o 
 -11   3  13      776.34      713.45     68.20 o 
 -10   3  13      150.02      115.02     66.46 o 
  -9   3  13      994.92      961.64     79.29 o 
  -8   3  13      257.82      146.85     61.96 o 
  -7   3  13     1434.03     1478.05     85.53 o 
  -6   3  13      653.55      665.68     59.15 o 
  -5   3  13     1965.88     1880.16     65.92 o 
  -4   3  13      965.66      985.27     64.29 o 
  -3   3  13     4047.40     4019.01     88.52 o 
  -2   3  13     1055.41     1090.47     59.76 o 
  -1   3  13      854.62      868.37     49.52 o 
   0   3  13      387.17      458.65     38.77 o 
   1   3  13      897.79      908.18     60.27 o 
   2   3  13     1050.38     1105.52     90.63 o 
   3   3  13     4088.10     4038.87    128.95 o 
   4   3  13      958.32     1011.14     76.60 o 
   5   3  13     2009.41     1894.15     78.35 o 
   6   3  13      662.38      630.55     65.18 o 
   7   3  13     1433.47     1465.55     77.18 o 
   8   3  13      252.41      162.28     62.81 o 
   9   3  13     1004.60     1030.02     93.71 o 
  10   3  13      149.32       72.30     70.82 o 
  11   3  13      776.47      694.93     85.30 o 
 -10   4  13      433.94      453.98     67.98 o 
  -9   4  13       57.78      139.59     64.45 o 
  -8   4  13      783.10      925.78     82.82 o 
  -7   4  13      147.36      170.20     55.47 o 
  -6   4  13     1872.41     1894.84     82.22 o 
  -5   4  13     3594.52     3413.14     97.11 o 
  -4   4  13     1979.80     1954.99     66.55 o 
  -3   4  13     5511.40     5500.99    122.34 o 
  -2   4  13     1967.25     1916.30     61.68 o 
  -1   4  13     1403.24     1536.44     81.88 o 
   0   4  13       23.23       74.10     29.54 o 
   1   4  13     1414.40     1473.87    111.82 o 
   2   4  13     1928.22     1858.73     59.09 o 
   3   4  13     5623.10     5708.12    160.50 o 
   4   4  13     1979.81     1917.27     81.79 o 
   5   4  13     3698.85     3688.07    151.05 o 
   6   4  13     1867.19     1933.79     83.31 o 
   7   4  13      166.68      219.49     57.96 o 
   8   4  13      772.71      746.71     75.50 o 
   9   4  13       56.07      135.92     68.22 o 
  10   4  13      431.47      359.12     75.37 o 
 -10   5  13      211.60      107.67     81.38 o 
  -9   5  13     3309.05     3197.48    174.38 o 
  -8   5  13       54.49       78.01     89.60 o 
  -7   5  13     2715.58     2982.17    141.12 o 
  -6   5  13      274.58      139.65     49.89 o 
  -5   5  13     1862.38     1987.54     79.78 o 
  -4   5  13     1732.42     1660.69     69.23 o 
  -3   5  13      858.38      848.13     50.28 o 
  -2   5  13     2968.50     3000.70     75.66 o 
  -1   5  13      941.37      889.51     64.40 o 
   0   5  13        0.35       32.82     71.69 o 
   1   5  13      936.84      897.98     68.97 o 
   2   5  13     2965.97     2960.06     85.74 o 
   3   5  13      889.69      920.77     63.96 o 
   4   5  13     1767.88     1685.97    119.35 o 
   5   5  13     1884.67     1993.81     79.77 o 
   6   5  13      258.06      210.66     57.40 o 
   7   5  13     2740.58     2837.63    134.01 o 
   8   5  13       55.18       66.19     66.10 o 
   9   5  13     3268.22     3318.56    150.64 o 
  10   5  13      198.01       72.30    111.56 o 
 -10   6  13      246.02      291.02     59.33 o 
  -9   6  13      113.18       85.58     58.92 o 
  -8   6  13       82.00       78.15     68.64 o 
  -7   6  13      433.96      506.32     60.53 o 
  -6   6  13      733.32      715.88     75.86 o 
  -5   6  13     1118.69     1290.73     93.29 o 
  -4   6  13      252.03      183.39     43.53 o 
  -3   6  13     3486.98     3354.26    105.79 o 
  -2   6  13      866.53      832.62     51.36 o 
  -1   6  13     1950.24     1997.80     62.69 o 
   0   6  13     1483.91     1406.53     53.59 o 
   1   6  13     2013.22     2012.97     65.85 o 
   2   6  13      866.03      830.70     59.27 o 
   3   6  13     3578.46     3650.61    101.85 o 
   4   6  13      274.73      291.55     40.66 o 
   5   6  13     1176.37     1373.72     68.55 o 
   6   6  13      734.71      714.39     74.72 o 
   7   6  13      455.30      491.85     60.73 o 
   8   6  13       84.49      131.35     63.97 o 
   9   6  13      112.97      116.72     63.77 o 
  10   6  13      245.63      281.94     80.65 o 
  -9   7  13     1742.96     1699.51    107.14 o 
  -8   7  13      722.48      668.94     74.70 o 
  -7   7  13     1869.16     1972.41     94.55 o 
  -6   7  13     1098.99     1029.96     86.22 o 
  -5   7  13      997.60     1160.99     70.80 o 
  -4   7  13     1478.00     1660.60     74.60 o 
  -3   7  13     2795.93     2791.65    103.54 o 
  -2   7  13      379.37      318.51     44.51 o 
  -1   7  13      910.68      906.88     75.00 o 
   0   7  13      126.25      145.35     38.72 o 
   1   7  13      895.56      851.95     65.90 o 
   2   7  13      388.01      308.33     44.52 o 
   3   7  13     2810.20     2770.76     91.62 o 
   4   7  13     1471.51     1576.29     64.00 o 
   5   7  13     1027.78     1099.17     68.59 o 
   6   7  13     1080.37     1018.90     85.59 o 
   7   7  13     1865.89     1892.82     94.20 o 
   8   7  13      686.21      655.37     71.72 o 
   9   7  13     1732.93     1657.25    113.76 o 
  -8   8  13      372.68      283.85     56.94 o 
  -7   8  13      353.70      353.57     55.28 o 
  -6   8  13      224.83      221.28     65.11 o 
  -5   8  13     1427.18     1457.11     85.83 o 
  -4   8  13      575.99      552.71     60.84 o 
  -3   8  13     1711.64     1905.52     82.93 o 
  -2   8  13     1146.45     1136.41     94.76 o 
  -1   8  13     1229.71     1129.59     92.31 o 
   0   8  13     1777.76     1756.34     73.97 o 
   1   8  13     1271.13     1318.41     82.67 o 
   2   8  13     1184.66     1258.73     78.47 o 
   3   8  13     1710.50     1763.31     68.83 o 
   4   8  13      582.29      588.53     58.12 o 
   5   8  13     1460.90     1440.42     83.74 o 
   6   8  13      244.55      294.29     62.83 o 
   7   8  13      363.97      377.69     52.71 o 
   8   8  13      374.09      344.91     54.15 o 
  -8   9  13      484.59      412.51     62.81 o 
  -7   9  13      298.00      268.69     57.89 o 
  -6   9  13     1196.81     1167.21     69.14 o 
  -5   9  13     1220.83     1185.98     69.55 o 
  -4   9  13      999.84      975.38     74.12 o 
  -3   9  13     1798.08     1835.99    114.56 o 
  -2   9  13       46.69       23.91     76.00 o 
  -1   9  13      856.02      890.14     71.35 o 
   0   9  13      404.06      350.16     48.27 o 
   1   9  13      859.70      844.90     64.33 o 
   2   9  13       54.58       24.41     35.60 o 
   3   9  13     1803.33     1762.85     98.97 o 
   4   9  13      975.51      945.00     65.69 o 
   5   9  13     1251.62     1170.71     66.66 o 
   6   9  13     1180.35     1123.37     67.32 o 
   7   9  13      294.47      273.37     62.04 o 
   8   9  13      468.37      473.69     67.27 o 
  -7  10  13        9.31        8.54     79.61 o 
  -6  10  13     1053.25      929.50     77.75 o 
  -5  10  13      768.09      685.98     72.91 o 
  -4  10  13     1104.12     1042.02     85.22 o 
  -3  10  13      711.57      665.36     86.01 o 
  -2  10  13     1394.12     1393.79     96.70 o 
  -1  10  13     1189.96     1129.64     96.68 o 
   0  10  13     1955.27     2021.65    125.23 o 
   1  10  13     1159.39     1141.24     71.73 o 
   2  10  13     1439.44     1491.10     89.06 o 
   3  10  13      726.42      693.23     73.05 o 
   4  10  13     1136.79     1094.08     78.07 o 
   5  10  13      762.39      738.71     87.59 o 
   6  10  13     1071.18     1035.46     78.38 o 
   7  10  13       10.25       27.34     97.46 o 
  -5  11  13      672.16      689.12     83.21 o 
  -4  11  13        6.19       24.06     80.08 o 
  -3  11  13      235.59      262.87     81.91 o 
  -2  11  13      359.46      368.97     65.47 o 
  -1  11  13      130.47      147.80     84.82 o 
   0  11  13      933.45      772.52     91.80 o 
   1  11  13      132.42      109.65     81.26 o 
   2  11  13      371.30      379.44     51.68 o 
   3  11  13      236.84      228.10     64.53 o 
   4  11  13        5.50       19.46     58.96 o 
   5  11  13      677.36      628.16     94.13 o 
  -3  12  13      383.35      287.41     68.78 o 
  -2  12  13     2495.53     2431.53    164.44 o 
  -1  12  13      401.87      374.50     65.25 o 
   0  12  13     2588.80     2681.94    178.34 o 
   1  12  13      404.70      363.52     64.92 o 
   2  12  13     2530.19     2660.59    177.30 o 
   3  12  13      356.65      346.65     59.80 o 
   0   0  14     8470.64     8485.39    234.83 o 
   1   0  14     2174.70     2196.86     73.10 o 
   2   0  14     7681.92     7775.62    223.12 o 
   3   0  14        0.47       19.76     36.32 o 
   4   0  14      288.95      248.64     36.29 o 
   5   0  14       26.37       76.12     27.68 o 
   6   0  14       11.66        8.71     50.08 o 
   7   0  14      658.46      681.77     86.21 o 
   8   0  14      113.40       63.73     67.41 o 
   9   0  14      501.03      451.07     60.84 o 
  10   0  14       95.66       90.60     74.01 o 
  11   0  14       92.73       30.62    137.26 o 
 -10   1  14     1724.56     2122.07    137.02 o 
  -9   1  14      630.15      457.22     58.52 o 
  -8   1  14     2563.14     2871.95    141.45 o 
  -7   1  14      462.26      424.00     59.42 o 
  -6   1  14     2509.04     2700.26    143.72 o 
  -5   1  14      784.67      741.12     52.47 o 
  -4   1  14      844.44     1055.21     66.60 o 
  -3   1  14     1349.88     1443.54     46.92 o 
  -2   1  14      568.01      563.86     53.94 o 
  -1   1  14     1363.33     1497.97     67.88 o 
   0   1  14      649.92      668.33     59.31 o 
   1   1  14     1402.32     1528.42     63.81 o 
   2   1  14      554.91      563.83     55.31 o 
   3   1  14     1259.04     1339.48     67.56 o 
   4   1  14      885.00      927.38     74.71 o 
   5   1  14      765.62      786.31     66.77 o 
   6   1  14     2492.24     2475.61    195.63 o 
   7   1  14      458.65      432.08     56.25 o 
   8   1  14     2534.44     2929.20    145.57 o 
   9   1  14      630.10      576.57     74.54 o 
  10   1  14     1731.73     1873.64    108.61 o 
  11   1  14       46.73       36.79    145.91 o 
 -10   2  14      591.48      616.81     90.43 o 
  -9   2  14      382.64      247.51     79.50 o 
  -8   2  14       38.32       59.71     61.40 o 
  -7   2  14      675.57      635.14     55.26 o 
  -6   2  14      532.57      510.34     49.02 o 
  -5   2  14      679.89      695.02     59.20 o 
  -4   2  14      946.68      925.28     57.71 o 
  -3   2  14     2502.44     2504.73     76.21 o 
  -2   2  14     1388.63     1341.45     79.91 o 
  -1   2  14      152.70      138.17     40.35 o 
   0   2  14     7193.81     7215.56    145.85 o 
   1   2  14      141.28      133.94     39.06 o 
   2   2  14     1536.24     1486.94     58.90 o 
   3   2  14     2473.55     2499.85     90.37 o 
   4   2  14      976.80      985.37     72.68 o 
   5   2  14      672.17      710.42     68.99 o 
   6   2  14      514.67      442.23     49.10 o 
   7   2  14      718.19      732.04     62.46 o 
   8   2  14       41.74       57.45     69.58 o 
   9   2  14      392.26      308.06     79.49 o 
  10   2  14      599.48      709.18     83.03 o 
 -10   3  14     1164.33     1354.32     98.30 o 
  -9   3  14      271.86      266.58     59.47 o 
  -8   3  14     1136.35     1385.95     87.50 o 
  -7   3  14      830.36      759.27     85.67 o 
  -6   3  14     3433.49     3699.47    114.29 o 
  -5   3  14     2706.13     2545.55     98.90 o 
  -4   3  14      924.70     1008.06     48.00 o 
  -3   3  14     2932.92     2817.91     82.72 o 
  -2   3  14      569.78      620.73     53.99 o 
  -1   3  14       51.26       39.94     35.67 o 
   0   3  14        2.87       12.26     46.28 o 
   1   3  14       66.10       59.87     40.24 o 
   2   3  14      533.92      614.85     74.05 o 
   3   3  14     2920.98     2937.01     99.71 o 
   4   3  14      960.31      938.06     69.75 o 
   5   3  14     2606.00     2608.42    130.77 o 
   6   3  14     3472.25     3698.91    128.44 o 
   7   3  14      838.61      849.39     65.49 o 
   8   3  14     1119.09     1164.09    102.79 o 
   9   3  14      269.26      248.92     90.92 o 
  10   3  14     1168.58     1401.92    124.04 o 
 -10   4  14      217.36      266.77     58.49 o 
  -9   4  14      867.97      792.71     79.92 o 
  -8   4  14      516.77      419.99     52.18 o 
  -7   4  14      709.14      663.85     69.41 o 
  -6   4  14      570.07      595.09     57.57 o 
  -5   4  14     1688.07     1525.52     70.20 o 
  -4   4  14     1112.58     1157.88     59.35 o 
  -3   4  14     1109.78     1171.44     83.43 o 
  -2   4  14     1910.52     1935.59     64.16 o 
  -1   4  14      182.49      147.42     35.85 o 
   0   4  14       36.06       48.58     47.91 o 
   1   4  14      171.27      171.40     46.13 o 
   2   4  14     1860.06     1902.78     78.42 o 
   3   4  14     1088.70     1114.81     80.65 o 
   4   4  14     1072.64     1120.67     70.13 o 
   5   4  14     1698.64     1657.42     79.82 o 
   6   4  14      580.87      503.71     67.45 o 
   7   4  14      728.67      764.18     75.75 o 
   8   4  14      512.85      442.10     52.63 o 
   9   4  14      903.73      868.49     65.08 o 
  10   4  14      208.76      229.34     71.17 o 
 -10   5  14     1069.83     1077.99     75.29 o 
  -9   5  14      466.28      530.09     70.48 o 
  -8   5  14     2680.65     3094.34    130.25 o 
  -7   5  14      218.28       91.46     67.89 o 
  -6   5  14     2062.28     2334.95    113.83 o 
  -5   5  14      649.51      506.52     66.68 o 
  -4   5  14      862.28      904.40     78.51 o 
  -3   5  14     2020.56     1983.34     74.63 o 
  -2   5  14      406.04      416.77     37.59 o 
  -1   5  14     3110.32     3308.67     89.68 o 
   0   5  14       77.61       58.01     33.30 o 
   1   5  14     3129.74     3334.74    105.80 o 
   2   5  14      438.70      410.49     63.07 o 
   3   5  14     2008.16     1968.80     76.68 o 
   4   5  14      827.42      771.38     62.17 o 
   5   5  14      630.75      591.07     67.10 o 
   6   5  14     2146.42     2178.39    139.47 o 
   7   5  14      197.82      159.85     66.35 o 
   8   5  14     2733.53     2918.77    145.04 o 
   9   5  14      478.63      445.28     68.65 o 
  10   5  14     1072.46     1028.59     98.06 o 
  -9   6  14      802.93      579.11     68.77 o 
  -8   6  14      194.16      128.70     69.12 o 
  -7   6  14      600.82      525.86     62.67 o 
  -6   6  14      468.49      475.17     57.90 o 
  -5   6  14       87.54       75.13     55.69 o 
  -4   6  14      942.94     1044.35     89.03 o 
  -3   6  14       60.23       92.27     78.48 o 
  -2   6  14     1464.60     1527.36     78.20 o 
  -1   6  14      675.75      675.11     53.48 o 
   0   6  14     1749.78     1740.95     62.70 o 
   1   6  14      703.08      738.05     68.54 o 
   2   6  14     1386.92     1402.02     65.66 o 
   3   6  14       46.87       34.78     37.18 o 
   4   6  14      941.86     1009.65     76.65 o 
   5   6  14       96.83       96.25     46.98 o 
   6   6  14      453.43      541.32     64.85 o 
   7   6  14      630.39      577.70     68.21 o 
   8   6  14      194.52      163.21     73.28 o 
   9   6  14      820.07      740.11     76.86 o 
  -9   7  14      436.37      440.52     67.99 o 
  -8   7  14     1322.36     1218.15     83.43 o 
  -7   7  14      301.05      362.54     52.24 o 
  -6   7  14      928.38      962.28     69.93 o 
  -5   7  14       39.86        9.89    111.71 o 
  -4   7  14     1290.99     1264.21     85.68 o 
  -3   7  14     1112.34     1129.69     92.02 o 
  -2   7  14     1170.84     1257.60     97.53 o 
  -1   7  14     3492.37     3656.24    122.49 o 
   0   7  14      798.42      791.42     63.34 o 
   1   7  14     3462.57     3621.96    122.43 o 
   2   7  14     1171.43     1151.83     79.09 o 
   3   7  14     1093.17     1183.86     90.60 o 
   4   7  14     1332.52     1346.99     78.38 o 
   5   7  14       42.64       44.13     65.82 o 
   6   7  14      881.31      855.12     68.54 o 
   7   7  14      318.95      319.75     63.03 o 
   8   7  14     1386.25     1380.83     88.44 o 
   9   7  14      452.27      417.72     68.01 o 
  -8   8  14      284.32      128.48     71.12 o 
  -7   8  14       83.49       43.82    127.49 o 
  -6   8  14     1411.29     1355.33     87.56 o 
  -5   8  14       52.92       80.45     82.54 o 
  -4   8  14     1124.36     1294.06     89.79 o 
  -3   8  14      358.31      338.28     80.14 o 
  -2   8  14      394.83      332.84     57.86 o 
  -1   8  14     1633.41     1649.87    104.09 o 
   0   8  14      656.06      625.84     54.49 o 
   1   8  14     1648.49     1701.63     89.19 o 
   2   8  14      408.45      311.22     50.27 o 
   3   8  14      389.77      419.17     59.15 o 
   4   8  14     1100.47     1146.42     78.22 o 
   5   8  14       51.72       52.65     57.94 o 
   6   8  14     1428.58     1416.14     76.28 o 
   7   8  14       93.87       37.82     68.14 o 
   8   8  14      287.66      226.54     69.17 o 
  -7   9  14      288.26      283.73     56.13 o 
  -6   9  14     1032.05     1025.09     83.79 o 
  -5   9  14      854.91      916.77     73.38 o 
  -4   9  14     2488.35     2577.59    133.27 o 
  -3   9  14      483.40      441.61     60.65 o 
  -2   9  14     1093.56     1143.48     84.30 o 
  -1   9  14     1153.70     1184.61     85.37 o 
   0   9  14      208.16      342.35     82.63 o 
   1   9  14     1130.69     1231.58     78.30 o 
   2   9  14     1079.00     1192.84     84.16 o 
   3   9  14      477.32      490.47     56.69 o 
   4   9  14     2459.57     2447.06    108.61 o 
   5   9  14      884.18      867.05     76.52 o 
   6   9  14     1046.25     1048.62     74.92 o 
   7   9  14      311.90      331.44     59.16 o 
  -6  10  14     1094.35     1027.36     79.46 o 
  -5  10  14      277.04      296.08     66.45 o 
  -4  10  14      505.41      476.37     78.48 o 
  -3  10  14     1202.09     1341.97     88.39 o 
  -2  10  14      611.74      617.26     78.63 o 
  -1  10  14      149.43      127.84     76.01 o 
   0  10  14      475.56      412.20     65.13 o 
   1  10  14      141.67      160.13     73.32 o 
   2  10  14      595.21      594.65     77.18 o 
   3  10  14     1205.69     1187.54     76.92 o 
   4  10  14      490.62      466.13     73.83 o 
   5  10  14      267.95      261.70     65.99 o 
   6  10  14     1096.38     1067.19     72.92 o 
  -4  11  14      610.60      712.40     68.19 o 
  -3  11  14     1089.28     1066.15     93.13 o 
  -2  11  14      168.14      143.18     73.30 o 
  -1  11  14     1038.62     1126.97     88.77 o 
   0  11  14      571.19      596.82     84.00 o 
   1  11  14     1038.93     1013.40     83.79 o 
   2  11  14      162.86      197.82     89.97 o 
   3  11  14     1095.35     1056.91     88.28 o 
   4  11  14      595.90      627.67     66.79 o 
  -2  12  14      368.43      464.87     82.31 o 
  -1  12  14      564.06      584.03     82.32 o 
   0  12  14      779.56      764.94     84.54 o 
   1  12  14      560.00      611.07     99.71 o 
   2  12  14      361.45      393.57     93.53 o 
   1   0  15      143.34      258.94     46.53 o 
   2   0  15      217.15      129.75     39.61 o 
   3   0  15        0.90       44.45     34.08 o 
   4   0  15      779.35      818.59     74.11 o 
   5   0  15        6.30       31.45     39.04 o 
   6   0  15     4209.71     4470.45    151.11 o 
   7   0  15       16.79       21.89     66.02 o 
   8   0  15     6464.34     6623.40    387.03 o 
   9   0  15       11.71       10.27     89.76 o 
  10   0  15     2871.25     2756.93    182.85 o 
 -10   1  15       38.62      112.42    117.68 o 
  -9   1  15      181.47      268.33     69.64 o 
  -8   1  15      145.63      162.27     63.45 o 
  -7   1  15      168.35      267.38     65.54 o 
  -6   1  15      527.30      543.15     73.78 o 
  -5   1  15     1529.66     1532.59    118.18 o 
  -4   1  15     1172.73     1239.64     60.99 o 
  -3   1  15      403.52      424.30     48.65 o 
  -2   1  15     5651.09     5748.29    162.29 o 
  -1   1  15      304.73      190.22     42.60 o 
   0   1  15    10517.91    10777.03    353.91 o 
   1   1  15      318.49      254.42     44.69 o 
   2   1  15     5802.61     6006.54    169.21 o 
   3   1  15      404.04      394.56     59.54 o 
   4   1  15     1148.18     1227.93     65.25 o 
   5   1  15     1513.44     1644.95     99.71 o 
   6   1  15      509.55      560.65     61.44 o 
   7   1  15      174.77      293.68     66.59 o 
   8   1  15      147.22      155.08     62.17 o 
   9   1  15      179.33      243.68     55.73 o 
  10   1  15       40.49      106.29     94.86 o 
 -10   2  15     2413.58     2320.36    132.78 o 
  -9   2  15      217.85      144.73     80.70 o 
  -8   2  15     2264.93     2288.65    118.95 o 
  -7   2  15      693.33      634.52     63.82 o 
  -6   2  15     2522.99     2629.52    104.63 o 
  -5   2  15      417.86      547.51     57.21 o 
  -4   2  15     1466.82     1415.82     64.63 o 
  -3   2  15        8.71       38.04     56.50 o 
  -2   2  15      858.06      787.08     65.18 o 
  -1   2  15      372.88      367.83     50.02 o 
   0   2  15      815.48      799.96     70.49 o 
   1   2  15      384.06      392.58     52.33 o 
   2   2  15      883.67      859.82     68.38 o 
   3   2  15        8.84       31.69     42.56 o 
   4   2  15     1523.75     1532.07     71.07 o 
   5   2  15      415.10      428.03     56.96 o 
   6   2  15     2508.61     2564.46    103.67 o 
   7   2  15      688.97      640.86     75.39 o 
   8   2  15     2256.12     2300.05    129.62 o 
   9   2  15      220.84      142.32     71.21 o 
  10   2  15     2385.58     2350.48    121.64 o 
 -10   3  15      173.69      298.22     61.03 o 
  -9   3  15       19.36       44.99     67.63 o 
  -8   3  15       36.81       75.26     59.14 o 
  -7   3  15      552.53      619.26     84.68 o 
  -6   3  15     1529.54     1359.58     94.78 o 
  -5   3  15      747.65      819.25     69.38 o 
  -4   3  15     5056.04     5400.47    222.55 o 
  -3   3  15      872.39      733.85     69.58 o 
  -2   3  15     5450.26     5519.59    150.06 o 
  -1   3  15     1884.87     1891.17    103.76 o 
   0   3  15     3167.31     3286.69    105.65 o 
   1   3  15     1823.86     1879.30     85.01 o 
   2   3  15     5541.52     5752.93    156.03 o 
   3   3  15      834.81      729.28     80.06 o 
   4   3  15     5104.00     5388.06    184.63 o 
   5   3  15      780.15      823.59     72.93 o 
   6   3  15     1476.66     1451.41     84.57 o 
   7   3  15      550.35      542.37     63.78 o 
   8   3  15       32.11       59.00     71.75 o 
  10   3  15      175.05      248.41     82.80 o 
  -9   4  15      146.08       76.33     93.61 o 
  -8   4  15     1864.97     1902.01    117.81 o 
  -7   4  15      125.82       82.83     70.00 o 
  -6   4  15     1405.81     1543.11    106.18 o 
  -5   4  15      321.54      223.04     63.00 o 
  -4   4  15     2654.06     2676.66    127.16 o 
  -3   4  15     1111.66     1059.29    101.58 o 
  -2   4  15      516.70      502.77     55.58 o 
  -1   4  15     1859.33     1638.30     72.00 o 
   0   4  15     1363.46     1343.86     64.63 o 
   1   4  15     1845.00     1801.44     74.98 o 
   2   4  15      560.17      501.03     69.73 o 
   3   4  15     1148.17     1169.97     74.29 o 
   4   4  15     2590.07     2612.32    105.16 o 
   5   4  15      312.72      225.56     54.93 o 
   6   4  15     1402.95     1508.21     88.36 o 
   7   4  15      118.61      116.88     71.74 o 
   8   4  15     1819.15     1821.96     91.13 o 
   9   4  15      141.37       49.87     91.93 o 
  -9   5  15      167.06      258.15     63.58 o 
  -8   5  15      240.39      146.45     83.55 o 
  -7   5  15      458.21      437.09     70.16 o 
  -6   5  15      282.38      236.33     74.41 o 
  -5   5  15      628.86      668.10     86.24 o 
  -4   5  15     2457.74     2322.61    103.27 o 
  -3   5  15      640.03      593.57     83.55 o 
  -2   5  15     3725.31     3765.24    125.38 o 
  -1   5  15     1034.43      914.64     79.41 o 
   0   5  15     3371.16     3524.45    114.15 o 
   1   5  15      981.85      864.19     83.99 o 
   2   5  15     3722.86     3912.37    132.41 o 
   3   5  15      602.78      558.04     52.75 o 
   4   5  15     2481.30     2534.87    106.75 o 
   5   5  15      643.79      694.72     71.99 o 
   6   5  15      285.30      323.96     59.45 o 
   7   5  15      471.32      437.16     60.29 o 
   8   5  15      230.75      204.04     77.34 o 
   9   5  15      170.15      209.67     84.74 o 
  -9   6  15      784.93      688.06     94.98 o 
  -8   6  15     2336.74     2302.33    140.67 o 
  -7   6  15     1354.22     1098.31     76.45 o 
  -6   6  15     3241.66     3640.35    201.23 o 
  -5   6  15      278.42      252.57     78.08 o 
  -4   6  15      562.49      618.56     86.59 o 
  -3   6  15     2929.47     2765.64    150.07 o 
  -2   6  15      390.83      417.96    101.67 o 
  -1   6  15      583.22      587.26     52.91 o 
   0   6  15      142.59      119.84     38.19 o 
   1   6  15      601.42      638.19     56.43 o 
   2   6  15      400.95      385.02     60.77 o 
   3   6  15     2949.81     2799.34    101.77 o 
   4   6  15      544.27      597.41     67.06 o 
   5   6  15      273.53      312.63     65.44 o 
   6   6  15     3126.14     3258.84    159.08 o 
   7   6  15     1305.38     1210.57     85.18 o 
   8   6  15     2346.03     2392.49    126.84 o 
   9   6  15      772.90      732.88     67.27 o 
  -8   7  15      151.68      100.46     98.98 o 
  -7   7  15      341.90      304.97     68.99 o 
  -6   7  15     1024.54     1172.06     82.01 o 
  -5   7  15       50.97       83.34     90.01 o 
  -4   7  15      934.18      983.76     91.20 o 
  -3   7  15      903.60      827.19     85.70 o 
  -2   7  15     1990.94     1989.65    147.94 o 
  -1   7  15      803.49      771.95     93.76 o 
   0   7  15     2974.70     3020.48    120.33 o 
   1   7  15      819.37      795.13     66.76 o 
   2   7  15     1975.97     1977.68     99.48 o 
   3   7  15      871.22      847.35     74.93 o 
   4   7  15      930.46      897.74     83.21 o 
   5   7  15       41.99       59.83     58.00 o 
   6   7  15     1033.95     1103.46     90.02 o 
   7   7  15      350.64      369.77     63.73 o 
   8   7  15      150.48      104.23     74.77 o 
  -7   8  15     1670.05     1652.96    122.13 o 
  -6   8  15      551.36      602.29     87.78 o 
  -5   8  15     1526.32     1540.90     94.96 o 
  -4   8  15      961.60     1029.59     73.65 o 
  -3   8  15      571.01      689.34     67.46 o 
  -2   8  15      964.16      828.41    116.80 o 
  -1   8  15      534.56      495.04     96.71 o 
   0   8  15       42.60       95.01    125.02 o 
   1   8  15      531.05      479.90     65.37 o 
   2   8  15      978.56      966.10     97.17 o 
   3   8  15      576.12      578.68     67.82 o 
   4   8  15      981.48     1017.48     67.59 o 
   5   8  15     1544.94     1370.18     73.92 o 
   6   8  15      534.52      510.32     65.76 o 
   7   8  15     1617.52     1621.90    103.01 o 
  -6   9  15      556.47      491.27     74.96 o 
  -5   9  15      975.26      902.56     77.05 o 
  -4   9  15     1448.76     1336.00     85.33 o 
  -3   9  15      742.62      729.59     87.90 o 
  -2   9  15     1574.66     1417.28    105.58 o 
  -1   9  15     1254.96     1301.26     99.91 o 
   0   9  15     1692.32     1679.52    138.89 o 
   1   9  15     1228.70     1296.37     78.38 o 
   2   9  15     1570.17     1546.41     89.99 o 
   3   9  15      746.48      803.76     95.60 o 
   4   9  15     1443.92     1369.13     87.62 o 
   5   9  15      981.55      966.93     71.86 o 
   6   9  15      564.50      532.15     66.32 o 
  -5  10  15      923.42      909.79     77.16 o 
  -4  10  15      506.59      468.24     71.19 o 
  -3  10  15      742.16      749.07     86.40 o 
  -2  10  15      298.00      330.81     85.24 o 
  -1  10  15      994.34      968.14    108.28 o 
   0  10  15        1.96       43.81    128.02 o 
   1  10  15     1007.97      921.44     87.65 o 
   2  10  15      293.62      290.53     63.57 o 
   3  10  15      748.05      744.91    169.29 o 
   4  10  15      535.71      542.26     76.69 o 
   5  10  15      912.71      775.22     76.86 o 
  -3  11  15     1674.23     1609.67    125.58 o 
  -2  11  15     1165.19     1084.41    107.22 o 
  -1  11  15     1715.60     1725.20    161.18 o 
   0  11  15     1979.29     1968.26    172.31 o 
   1  11  15     1737.62     2024.00    169.57 o 
   2  11  15     1141.20     1073.83    104.48 o 
   3  11  15     1654.79     1611.27    114.04 o 
   0   0  16      627.01      975.05    118.15 o 
   1   0  16      198.19      153.03     53.09 o 
   2   0  16      395.46      376.46     49.15 o 
   3   0  16        2.45       70.57     57.00 o 
   4   0  16      804.33      764.21     67.08 o 
   5   0  16      419.20      546.02    104.57 o 
   6   0  16      758.15      505.18     72.70 o 
   7   0  16     3270.48     3587.32    228.20 o 
   8   0  16      218.01      172.08     74.20 o 
   9   0  16     2044.16     2382.44    178.74 o 
  -9   1  16       60.76      113.39    170.76 o 
  -8   1  16     1090.00      937.26     96.45 o 
  -7   1  16      221.74      189.44     77.71 o 
  -6   1  16     1310.72     1284.32     98.83 o 
  -5   1  16     1924.15     1866.73    107.31 o 
  -4   1  16     2188.21     2204.73     91.54 o 
  -3   1  16     4875.61     4933.88    146.69 o 
  -2   1  16     4802.03     4763.31    140.48 o 
  -1   1  16     8464.05     8147.99    228.74 o 
   0   1  16     3755.57     3685.52    113.03 o 
   1   1  16     8565.79     8432.16    281.10 o 
   2   1  16     4842.07     4946.79    173.11 o 
   3   1  16     4910.17     5065.16    149.87 o 
   4   1  16     2163.29     2245.85     94.57 o 
   5   1  16     1891.42     1771.93     79.24 o 
   6   1  16     1340.30     1365.75     82.94 o 
   7   1  16      227.65      199.88     76.85 o 
   8   1  16     1083.76      905.86    103.59 o 
   9   1  16       60.94       64.89     90.58 o 
  -9   2  16     1471.99     1680.42    162.19 o 
  -8   2  16      266.23      172.20    108.16 o 
  -7   2  16     1158.04     1439.66    130.93 o 
  -6   2  16      645.66      621.58     84.01 o 
  -5   2  16     1882.08     1958.16    122.07 o 
  -4   2  16     2838.50     2805.08    122.24 o 
  -3   2  16      793.01      795.91     66.44 o 
  -2   2  16      533.23      646.52     66.51 o 
  -1   2  16      457.07      505.04     57.60 o 
   0   2  16       23.76       26.46     45.27 o 
   1   2  16      457.11      484.42     55.66 o 
   2   2  16      549.30      580.73     60.69 o 
   3   2  16      758.24      800.37     66.90 o 
   4   2  16     2786.11     2755.15    153.21 o 
   5   2  16     1873.85     1862.87    127.82 o 
   6   2  16      644.26      579.52     83.63 o 
   7   2  16     1123.30     1361.99    132.17 o 
   8   2  16      266.78      206.30     91.20 o 
   9   2  16     1470.51     1583.92    137.19 o 
  -9   3  16      110.85      121.66    114.62 o 
  -7   3  16      563.57      567.51    112.42 o 
  -6   3  16      931.45      844.74    124.49 o 
  -5   3  16     2191.63     2247.93    138.20 o 
  -4   3  16     3630.22     3701.13    150.32 o 
  -3   3  16     2963.47     2909.23    109.28 o 
  -2   3  16     3761.61     3737.61    118.32 o 
  -1   3  16     2817.91     2668.21     97.23 o 
   0   3  16      395.30      386.29     59.11 o 
   1   3  16     2857.45     2834.30     98.90 o 
   2   3  16     3742.76     3864.70    121.97 o 
   3   3  16     2986.99     2986.79    111.71 o 
   4   3  16     3651.28     3788.58    129.46 o 
   5   3  16     2153.40     2130.66    110.79 o 
   6   3  16      938.00      955.19     88.58 o 
   7   3  16      559.96      361.58     72.14 o 
   8   3  16       69.71       19.22     98.52 o 
   9   3  16      108.07      146.89    100.57 o 
  -9   4  16      686.71      841.00     97.60 o 
  -8   4  16      201.62      154.12     98.14 o 
  -7   4  16     1805.13     2115.99    159.88 o 
  -6   4  16      509.78      423.50     79.10 o 
  -5   4  16     1126.61     1150.11    111.58 o 
  -4   4  16     1534.00     1504.47    111.48 o 
  -3   4  16     2249.10     2216.29    182.75 o 
  -2   4  16     1765.47     1795.79     80.41 o 
  -1   4  16      352.50      296.34     47.29 o 
   0   4  16      188.12      230.05     43.20 o 
   1   4  16      357.97      272.05     46.34 o 
   2   4  16     1753.15     1759.59     80.18 o 
   3   4  16     2189.75     2302.65    174.85 o 
   4   4  16     1538.85     1675.76    103.95 o 
   5   4  16     1128.46     1194.72     76.00 o 
   6   4  16      493.46      443.34     60.64 o 
   7   4  16     1807.55     1811.04    131.28 o 
   8   4  16      206.18      195.66     65.63 o 
   9   4  16      685.02      760.37     91.60 o 
  -8   5  16      742.93      610.92    108.21 o 
  -7   5  16      572.92      445.10     84.07 o 
  -6   5  16      646.96      446.72     84.14 o 
  -5   5  16      664.98      673.11    105.10 o 
  -4   5  16     1157.78     1031.46     99.31 o 
  -3   5  16     2303.59     2283.52    165.50 o 
  -2   5  16      406.82      331.01    104.17 o 
  -1   5  16     4627.99     4610.94    141.96 o 
   0   5  16      773.31      745.02     64.91 o 
   1   5  16     4605.01     4620.66    145.96 o 
   2   5  16      397.01      403.18     63.31 o 
   3   5  16     2283.62     2289.10    112.80 o 
   4   5  16     1154.18     1107.67     72.62 o 
   5   5  16      663.12      656.82     70.52 o 
   6   5  16      639.85      607.37     69.73 o 
   7   5  16      556.08      437.42     57.38 o 
   8   5  16      753.65      725.84     78.38 o 
  -8   6  16      314.98      330.80     93.89 o 
  -7   6  16     1205.49     1362.23    122.29 o 
  -6   6  16      395.03      342.46     80.19 o 
  -5   6  16     2319.36     2493.86    189.15 o 
  -4   6  16      471.28      509.59     94.85 o 
  -3   6  16      666.77      660.46    107.73 o 
  -2   6  16     1285.64     1370.90    119.17 o 
  -1   6  16      371.11      294.92     58.05 o 
   0   6  16     2297.68     2468.25    119.84 o 
   1   6  16      379.38      313.27     53.81 o 
   2   6  16     1252.19     1299.39     78.94 o 
   3   6  16      691.12      693.73     72.06 o 
   4   6  16      444.29      477.71     63.32 o 
   5   6  16     2240.31     2216.99    118.49 o 
   6   6  16      394.87      341.04     59.95 o 
   7   6  16     1237.51     1262.32     83.70 o 
   8   6  16      310.24      254.32     69.12 o 
  -7   7  16      358.18      233.84     71.02 o 
  -6   7  16      118.25       71.91     87.46 o 
  -5   7  16     1167.88     1271.01    110.17 o 
  -4   7  16      379.22      389.42     78.84 o 
  -3   7  16     2080.03     1978.59    155.65 o 
  -2   7  16     1034.43     1004.65    121.38 o 
  -1   7  16     2691.54     2503.43    180.12 o 
   0   7  16     3105.74     3049.43    163.74 o 
   1   7  16     2690.81     2638.24    148.03 o 
   2   7  16     1028.52     1061.02     80.36 o 
   3   7  16     2076.68     2011.81    110.42 o 
   4   7  16      351.90      288.46     58.94 o 
   5   7  16     1158.64     1111.50     94.39 o 
   6   7  16      119.58      105.85     72.62 o 
   7   7  16      358.37      288.27     64.95 o 
  -6   8  16      146.85       86.15    114.37 o 
  -5   8  16     1607.90     1678.84    139.88 o 
  -4   8  16      371.15      318.63     76.38 o 
  -3   8  16     2021.57     2100.63    143.01 o 
  -2   8  16     1005.58      988.37    109.94 o 
  -1   8  16      650.87      867.61    145.43 o 
   0   8  16     1355.87     1393.92    119.57 o 
   1   8  16      657.74      769.93     74.87 o 
   2   8  16      970.23     1087.12     73.08 o 
   3   8  16     2024.89     2070.94    111.72 o 
   4   8  16      352.83      347.13     60.83 o 
   5   8  16     1583.73     1569.45     92.18 o 
   6   8  16      151.05      148.15     81.52 o 
  -5   9  16     1498.63     1453.91    128.49 o 
  -4   9  16      556.27      513.64     92.07 o 
  -3   9  16      573.44      566.12     99.76 o 
  -2   9  16     1065.12     1064.44     93.10 o 
  -1   9  16      884.08      762.10    116.31 o 
   0   9  16      880.94      907.12     98.42 o 
   1   9  16      872.22      856.26     94.28 o 
   2   9  16     1046.56     1054.82     73.62 o 
   3   9  16      569.43      530.54     78.16 o 
   4   9  16      525.16      444.11     68.95 o 
   5   9  16     1496.79     1351.86     91.79 o 
  -4  10  16      926.98      868.76     95.22 o 
  -3  10  16      810.19      813.78    100.87 o 
  -2  10  16     1234.32     1256.88    125.77 o 
  -1  10  16      734.38      726.14    120.72 o 
   0  10  16      914.49     1138.61    113.73 o 
   1  10  16      728.19      794.85    109.42 o 
   2  10  16     1225.86     1332.09    130.28 o 
   3  10  16      794.27      817.28     76.33 o 
   4  10  16      923.29      835.41     74.39 o 
   0  11  16      175.24      181.15    118.73 o 
   1   0  17     8749.85     8517.69    326.01 o 
   2   0  17      109.09       85.02     35.46 o 
   3   0  17     1227.78     1193.37     87.67 o 
   4   0  17     5464.17     5469.49    234.82 o 
   5   0  17     1155.44     1177.99     77.10 o 
   6   0  17     1584.12     1804.90    128.43 o 
   7   0  17      277.86      297.00     80.72 o 
   8   0  17      467.23      465.98    141.23 o 
  -9   1  17     1388.95     1299.66    126.43 o 
  -8   1  17       46.15       84.00    126.32 o 
  -7   1  17     2543.94     2549.50    139.91 o 
  -6   1  17      320.04      298.17     81.59 o 
  -5   1  17     1287.75     1281.29    100.14 o 
  -4   1  17      143.72      113.91     49.07 o 
  -3   1  17       24.64       37.95     65.71 o 
  -2   1  17       95.33      103.56     47.84 o 
  -1   1  17      174.87      247.03     50.00 o 
   0   1  17       10.92      314.48     47.59 o 
   1   1  17      181.25      174.49     40.34 o 
   2   1  17      104.57      289.13     73.73 o 
   3   1  17       32.25       22.15     53.70 o 
   4   1  17      143.25      120.77     50.02 o 
   5   1  17     1313.41     1227.65     79.41 o 
   6   1  17      320.46      362.33     73.64 o 
   7   1  17     2520.81     2493.52    138.28 o 
   8   1  17       48.11       19.28    119.73 o 
   9   1  17     1386.85     1239.75    102.61 o 
  -8   2  17      710.72      933.63    141.91 o 
  -7   2  17     1126.26     1045.68    108.32 o 
  -6   2  17     1222.19     1298.32    113.25 o 
  -5   2  17     1609.56     1614.46    114.40 o 
  -4   2  17     1504.98     1487.79    105.65 o 
  -3   2  17     4296.44     4256.90    137.55 o 
  -2   2  17     1724.48     1586.36     77.91 o 
  -1   2  17     4917.91     4877.08    159.20 o 
   0   2  17     1093.94     1076.09     81.70 o 
   1   2  17     4931.81     4962.71    159.54 o 
   2   2  17     1704.62     1624.44     77.14 o 
   3   2  17     4347.34     4344.15    140.41 o 
   4   2  17     1486.90     1440.81     85.45 o 
   5   2  17     1582.61     1620.70     97.19 o 
   6   2  17     1207.63     1210.84     95.13 o 
   7   2  17     1139.65     1090.40     90.36 o 
   8   2  17      699.24      803.00     86.62 o 
   9   2  17       22.39       33.96    100.26 o 
  -7   3  17      830.44      925.27    105.97 o 
  -6   3  17      342.56      410.76     83.66 o 
  -5   3  17     1644.27     1636.94    135.42 o 
  -4   3  17      810.53      874.57     78.93 o 
  -3   3  17     1972.96     1889.71    102.87 o 
  -2   3  17      250.19      255.26     57.75 o 
  -1   3  17      128.88       67.78     55.90 o 
   0   3  17      457.12      422.85     48.95 o 
   1   3  17      138.49       93.64     48.88 o 
   2   3  17      245.68      278.16     58.46 o 
   3   3  17     1995.01     1933.96     81.65 o 
   4   3  17      805.67      951.38     88.24 o 
   5   3  17     1647.35     1569.26     94.43 o 
   6   3  17      352.66      296.28     64.84 o 
   7   3  17      820.18      791.89     79.43 o 
   8   3  17       17.35        9.78    114.16 o 
  -8   4  17      418.69      557.36    102.20 o 
  -7   4  17      865.59      709.85    152.51 o 
  -6   4  17     1231.35     1406.82    121.46 o 
  -5   4  17     2302.53     2150.63    168.10 o 
  -4   4  17      815.14      909.68    159.18 o 
  -3   4  17     3562.95     3535.13    186.59 o 
  -2   4  17     2091.01     1987.97    104.24 o 
  -1   4  17     4853.87     4903.72    151.27 o 
   0   4  17      711.11      650.52     60.75 o 
   1   4  17     4861.30     4991.53    155.15 o 
   2   4  17     2058.16     1897.28    100.51 o 
   3   4  17     3557.81     3613.47    162.57 o 
   4   4  17      822.60      898.45     82.77 o 
   5   4  17     2334.50     2310.74    125.18 o 
   6   4  17     1227.17     1324.30     78.67 o 
   7   4  17      841.93      843.06     69.60 o 
   8   4  17      405.10      390.80    130.86 o 
  -7   5  17     1981.55     2047.68    179.69 o 
  -6   5  17      189.74       88.90     98.19 o 
  -5   5  17     2824.99     2862.85    180.00 o 
  -4   5  17      410.84      349.86    102.24 o 
  -3   5  17      205.72      257.68     95.35 o 
  -2   5  17     1089.48     1084.69    105.29 o 
  -1   5  17       71.93       29.23     48.78 o 
   0   5  17      244.66      236.20     49.45 o 
   1   5  17       70.11       39.97     48.34 o 
   2   5  17     1084.40     1057.14     78.10 o 
   3   5  17      196.33      197.96     66.34 o 
   4   5  17      423.62      346.69     67.30 o 
   5   5  17     2821.51     2772.33    119.23 o 
   6   5  17      176.29      142.21     82.79 o 
   7   5  17     1993.50     2087.76    127.50 o 
   8   5  17       59.86       24.30     99.52 o 
  -7   6  17      578.28      520.05    111.42 o 
  -6   6  17      434.31      479.73     96.90 o 
  -5   6  17     1460.46     1392.98    120.57 o 
  -4   6  17      981.04     1044.13    104.22 o 
  -3   6  17     1676.97     1592.69    154.19 o 
  -2   6  17     1768.57     1810.72    143.65 o 
  -1   6  17     4086.71     4212.33    271.97 o 
   0   6  17     1224.64     1194.71     85.55 o 
   1   6  17     4055.42     4118.13    184.49 o 
   2   6  17     1762.19     1675.40     96.00 o 
   3   6  17     1696.21     1687.21     96.98 o 
   4   6  17      965.45      978.43     64.47 o 
   5   6  17     1476.17     1476.20     79.97 o 
   6   6  17      430.75      406.53     63.61 o 
   7   6  17      584.03      543.39     71.44 o 
  -6   7  17      178.79      106.53    118.21 o 
  -5   7  17     1422.07     1582.37    136.55 o 
  -4   7  17       84.99       78.37     96.95 o 
  -3   7  17      695.16      702.28    109.72 o 
  -2   7  17      593.20      451.81     82.01 o 
  -1   7  17      213.04      125.99     90.41 o 
   0   7  17      307.13      434.72     68.93 o 
   1   7  17      204.30      129.25     68.62 o 
   2   7  17      607.39      555.31     64.15 o 
   3   7  17      715.68      696.70     74.95 o 
   4   7  17       75.21       50.81     76.00 o 
   5   7  17     1421.29     1488.72     90.93 o 
   6   7  17      166.98      100.54     84.29 o 
  -5   8  17     1043.15     1121.51    112.01 o 
  -4   8  17      876.90      757.70     99.17 o 
  -3   8  17     1438.49     1416.36    124.24 o 
  -2   8  17     1370.59     1484.99    146.94 o 
  -1   8  17      980.57      954.33    116.85 o 
   0   8  17     1185.69     1144.19     99.67 o 
   1   8  17      993.44     1040.71     92.36 o 
   2   8  17     1390.37     1478.22     85.60 o 
   3   8  17     1435.53     1378.19     99.11 o 
   4   8  17      885.67      822.00     82.34 o 
   5   8  17     1059.77     1002.55     68.11 o 
  -4   9  17      156.67      144.98    108.72 o 
  -3   9  17      647.31      715.78     98.81 o 
  -2   9  17      206.54      138.70    115.64 o 
  -1   9  17      251.02      243.62     87.42 o 
   0   9  17     1137.80      994.86    110.71 o 
   1   9  17      259.93      251.64     85.09 o 
   2   9  17      202.35      147.14     96.46 o 
   3   9  17      645.14      637.66     96.12 o 
   4   9  17      167.06      124.33     86.75 o 
  -2  10  17      650.46      663.81     86.78 o 
  -1  10  17      754.75      778.80     89.81 o 
   0  10  17      596.88      786.61    102.83 o 
   1  10  17      743.42      758.83     97.55 o 
   2  10  17      682.69      726.67    104.64 o 
   0   0  18     9049.86     8824.74    440.31 o 
   1   0  18      653.82      716.71     69.33 o 
   2   0  18     8691.94     7731.42    517.47 o 
   3   0  18      834.65      903.99     67.85 o 
   4   0  18     1832.05     1723.15     95.22 o 
   5   0  18      306.79      417.21     77.81 o 
   6   0  18      113.07      105.18    152.68 o 
   7   0  18      881.51      716.63    111.72 o 
   8   0  18       18.83        9.13    144.37 o 
  -8   1  18     2181.19     2371.89    174.34 o 
  -7   1  18      403.91      360.60     78.90 o 
  -6   1  18     1760.11     1869.95    164.02 o 
  -5   1  18      819.95      762.87     85.32 o 
  -4   1  18     1046.90     1136.35    127.65 o 
  -3   1  18      484.63      544.21     65.99 o 
  -2   1  18      478.57      482.95     63.14 o 
  -1   1  18      154.84      178.74     53.92 o 
   0   1  18      111.24       94.11     53.08 o 
   1   1  18      149.25      166.17     53.68 o 
   2   1  18      467.04      430.20     55.76 o 
   3   1  18      469.15      430.50     57.61 o 
   4   1  18     1053.11     1059.89     92.51 o 
   5   1  18      809.15      795.98     65.96 o 
   6   1  18     1756.05     1877.21    122.10 o 
   7   1  18      399.26      332.63     85.63 o 
   8   1  18     2181.74     2238.34    141.02 o 
  -8   2  18        9.60       80.85    157.57 o 
  -7   2  18      200.93      138.58     89.52 o 
  -6   2  18      922.75      896.39    104.31 o 
  -5   2  18      441.56      444.17     71.14 o 
  -4   2  18     3119.84     3048.63    173.69 o 
  -3   2  18     1119.24     1221.68     76.31 o 
  -2   2  18     3511.32     3532.59    159.50 o 
  -1   2  18      838.32      900.71     68.01 o 
   0   2  18     4590.86     4395.03    189.80 o 
   1   2  18      845.94      843.35     60.15 o 
   2   2  18     3546.89     3622.62    162.58 o 
   3   2  18     1118.17     1270.29     80.15 o 
   4   2  18     3087.38     2978.45    144.31 o 
   5   2  18      448.31      476.45     54.96 o 
   6   2  18      910.15      875.13    110.03 o 
   7   2  18      203.42      183.34     80.15 o 
  -8   3  18      901.30     1054.99    114.39 o 
  -7   3  18      125.36      113.91    166.39 o 
  -6   3  18     1685.76     1704.46    135.88 o 
  -5   3  18      500.93      331.44     83.66 o 
  -4   3  18     1408.65     1376.15    102.58 o 
  -3   3  18     1077.08     1040.21    118.17 o 
  -2   3  18     1711.21     1660.91    134.47 o 
  -1   3  18      314.60      273.92     51.13 o 
   0   3  18       92.90       55.10     44.30 o 
   1   3  18      324.04      275.86     49.47 o 
   2   3  18     1697.61     1692.77    106.87 o 
   3   3  18     1067.86     1147.51     76.66 o 
   4   3  18     1399.88     1331.03     84.15 o 
   5   3  18      479.37      440.77     81.48 o 
   6   3  18     1718.97     1675.75     85.82 o 
   7   3  18      127.04       49.37    110.99 o 
   8   3  18      904.38      971.61     95.07 o 
  -7   4  18       57.42       34.82    157.04 o 
  -6   4  18      493.67      391.57     89.89 o 
  -5   4  18      876.21      764.58    113.63 o 
  -4   4  18     2030.43     2043.87    142.65 o 
  -3   4  18      439.86      562.97     83.82 o 
  -2   4  18     2412.87     2306.77    139.64 o 
  -1   4  18      117.06       53.05     57.10 o 
   0   4  18     1562.55     1495.29     87.05 o 
   1   4  18      110.11       71.65     59.30 o 
   2   4  18     2394.53     2358.48    118.84 o 
   3   4  18      448.66      480.89     53.22 o 
   4   4  18     2035.55     2174.21    102.69 o 
   5   4  18      889.97      949.69     78.09 o 
   6   4  18      497.12      352.29     57.16 o 
   7   4  18       61.17       38.08    110.01 o 
  -6   5  18      971.09     1220.83    136.01 o 
  -5   5  18      123.53      123.23    137.10 o 
  -4   5  18     1002.65      996.14     97.74 o 
  -3   5  18      871.40      915.12    111.85 o 
  -2   5  18      138.59      145.18     86.82 o 
  -1   5  18     1018.77     1094.21    110.28 o 
   0   5  18        3.04       11.77     75.55 o 
   1   5  18     1011.89     1004.98     73.45 o 
   2   5  18      142.08       99.01     60.89 o 
   3   5  18      871.58      882.22     87.53 o 
   4   5  18      996.82     1008.88     65.89 o 
   5   5  18      127.82       62.20     95.75 o 
   6   5  18      986.60     1045.61     78.86 o 
   7   5  18        3.14       17.30     78.62 o 
  -5   6  18       77.58       55.05    112.07 o 
  -4   6  18      965.73      940.37    109.62 o 
  -3   6  18      160.20      116.74     95.72 o 
  -2   6  18     2355.52     2379.89    154.12 o 
  -1   6  18      622.20      643.96    100.09 o 
   0   6  18     3028.88     2946.11    175.39 o 
   1   6  18      631.05      644.07     71.75 o 
   2   6  18     2345.37     2364.14    106.35 o 
   3   6  18      166.20      139.00     69.93 o 
   4   6  18      967.98      929.38     64.60 o 
   5   6  18       87.79      101.85     75.87 o 
   6   6  18      115.73       79.42     73.84 o 
  -5   7  18       44.02       38.63    137.78 o 
  -4   7  18      912.20     1076.19    127.15 o 
  -3   7  18      442.13      379.36     87.08 o 
  -2   7  18      476.70      527.27     91.14 o 
  -1   7  18     1243.31     1230.71    100.02 o 
   0   7  18       58.68       92.58    138.68 o 
   1   7  18     1233.54     1204.18     77.29 o 
   2   7  18      470.69      466.33     66.48 o 
   3   7  18      423.79      384.40     58.41 o 
   4   7  18      900.79      954.02     74.68 o 
   5   7  18       50.15       62.54    101.58 o 
  -4   8  18     1463.67     1550.13    130.67 o 
  -3   8  18      245.83      182.62    118.41 o 
  -2   8  18     1140.77     1086.84    121.18 o 
  -1   8  18     1078.71     1052.68    111.85 o 
   0   8  18     1102.93     1087.57    110.40 o 
   1   8  18     1088.33     1100.12    109.72 o 
   2   8  18     1138.92     1050.58     88.27 o 
   3   8  18      244.66      221.79     78.69 o 
   4   8  18     1464.81     1372.42     91.69 o 
  -2   9  18      924.79      995.12    105.25 o 
  -1   9  18     1075.67     1158.84    111.48 o 
   0   9  18       53.24       91.03    150.10 o 
   1   9  18     1058.05     1134.43    112.13 o 
   2   9  18      893.66      895.20    106.75 o 
   1   0  19      196.22      288.15     67.39 o 
   2   0  19        4.70       19.08    113.70 o 
   3   0  19        1.13       27.69    124.72 o 
   4   0  19        5.22       39.80     87.69 o 
   5   0  19      127.35       35.94     79.15 o 
   6   0  19     1714.69     1601.19    116.88 o 
   7   0  19      268.94      254.70     63.83 o 
  -7   1  19      319.31      435.71    107.22 o 
  -6   1  19      222.48      223.38     77.71 o 
  -5   1  19     1310.56     1331.58    100.50 o 
  -4   1  19      854.98      967.28     95.27 o 
  -3   1  19      485.42      436.69     52.94 o 
  -2   1  19     2313.51     2424.15    122.57 o 
  -1   1  19      117.87       99.12     62.90 o 
   0   1  19     6262.44     6277.49    467.84 o 
   1   1  19      124.79      102.68     68.51 o 
   2   1  19     2336.62     2455.03    125.84 o 
   3   1  19      480.26      496.97     57.65 o 
   4   1  19      868.98      938.55     78.05 o 
   5   1  19     1292.74     1287.50     99.29 o 
   6   1  19      214.55      172.21     77.83 o 
   7   1  19      318.50      360.37     84.88 o 
  -7   2  19      454.83      442.97    109.24 o 
  -6   2  19     1077.29     1098.42    116.96 o 
  -5   2  19      186.35      213.94     83.78 o 
  -4   2  19      741.17      658.14     88.82 o 
  -3   2  19      601.93      557.10     68.26 o 
  -2   2  19       97.59       47.31     56.80 o 
  -1   2  19      267.42      271.47     68.36 o 
   0   2  19       38.08       86.16     80.90 o 
   1   2  19      275.84      283.43     68.27 o 
   2   2  19      100.35       78.21    111.48 o 
   3   2  19      629.71      629.49     65.55 o 
   4   2  19      756.17      682.93     74.89 o 
   5   2  19      191.16      171.60     71.80 o 
   6   2  19     1076.72     1076.85     95.96 o 
   7   2  19      470.23      430.89     90.44 o 
  -7   3  19      133.65       89.01    113.05 o 
  -6   3  19     1187.65     1063.18    121.36 o 
  -5   3  19      472.56      581.50    110.16 o 
  -4   3  19     1560.32     1567.16    122.09 o 
  -3   3  19      383.28      354.79     71.07 o 
  -2   3  19     2637.09     2609.61    160.13 o 
  -1   3  19      300.65      290.00     66.41 o 
   0   3  19      897.62      936.85     72.02 o 
   1   3  19      288.81      289.28     67.23 o 
   2   3  19     2659.56     2662.54    136.09 o 
   3   3  19      368.19      352.21     61.39 o 
   4   3  19     1581.98     1639.50    110.56 o 
   5   3  19      481.77      517.57     80.51 o 
   6   3  19     1183.41     1169.41     87.34 o 
   7   3  19      125.69       63.16     83.74 o 
  -6   4  19     1422.54     1431.23    134.95 o 
  -5   4  19      532.14      542.36    104.94 o 
  -4   4  19     1420.27     1557.92    123.37 o 
  -3   4  19      501.23      434.98     86.90 o 
  -1   4  19      960.48      939.89     75.55 o 
   0   4  19       11.07       26.18     83.98 o 
   1   4  19      959.04      970.35     77.45 o 
   2   4  19       42.82       32.35     56.05 o 
   3   4  19      498.38      463.55     60.42 o 
   4   4  19     1399.96     1389.44     81.67 o 
   5   4  19      546.39      548.23     73.17 o 
   6   4  19     1423.81     1472.95     88.32 o 
  -6   5  19      303.09      251.90     76.79 o 
  -5   5  19      329.91      454.05     97.98 o 
  -4   5  19     1108.02     1012.52    108.15 o 
  -3   5  19      272.11      300.39     76.73 o 
  -2   5  19     1559.19     1767.87    124.48 o 
  -1   5  19      291.33      303.11     84.78 o 
   0   5  19     2412.27     2501.81    109.58 o 
   1   5  19      286.45      259.00     70.82 o 
   2   5  19     1576.96     1630.86     84.36 o 
   3   5  19      282.55      260.70     69.66 o 
   4   5  19     1123.77     1126.01     76.42 o 
   5   5  19      344.00      397.60     58.77 o 
   6   5  19      302.81      211.33     54.54 o 
  -5   6  19      115.81       88.66    102.06 o 
  -4   6  19      489.08      582.46    109.32 o 
  -3   6  19      915.00      861.96    105.81 o 
  -2   6  19       59.56       64.16     83.44 o 
  -1   6  19     1084.56     1050.34     95.87 o 
   0   6  19       53.78       45.45    162.21 o 
   1   6  19     1092.99     1092.49     75.74 o 
   2   6  19       56.13      134.49     87.04 o 
   3   6  19      916.37      876.92     67.51 o 
   4   6  19      489.20      540.68     67.22 o 
   5   6  19      123.43       95.96     73.65 o 
  -4   7  19      401.40      357.82    124.61 o 
  -3   7  19      876.95      845.39    103.57 o 
  -2   7  19      478.63      392.94     91.61 o 
  -1   7  19     1190.35     1211.23    123.04 o 
   0   7  19     1232.04     1213.24    114.63 o 
   1   7  19     1228.65     1266.07    127.09 o 
   2   7  19      494.71      509.55     75.21 o 
   3   7  19      911.44     1012.81     86.67 o 
   4   7  19      405.65      361.96     59.61 o 
  -2   8  19      709.45      792.17     97.03 o 
  -1   8  19     1201.56     1144.91    111.64 o 
   0   8  19      155.27      125.43    115.89 o 
   1   8  19     1199.24     1150.49    121.22 o 
   2   8  19      712.69      800.28     92.87 o 
   0   0  20       54.56       32.49     80.97 o 
   1   0  20      105.84       70.63     81.01 o 
   2   0  20       63.83       68.24     61.09 o 
   3   0  20      306.83      316.68     56.79 o 
   4   0  20      149.89      126.87     92.40 o 
   5   0  20      800.20      909.39    132.92 o 
   6   0  20      429.08      298.57     79.32 o 
  -6   1  20      457.71      373.67     99.82 o 
  -5   1  20      415.69      315.50     68.22 o 
  -4   1  20      673.06      683.82    112.21 o 
  -3   1  20     1847.29     1765.92    110.67 o 
  -2   1  20      898.97      892.63     89.86 o 
  -1   1  20     2831.17     2692.18    117.46 o 
   0   1  20       46.24       24.81     66.42 o 
   1   1  20     2807.17     2673.70    116.67 o 
   2   1  20      897.49      878.60     90.04 o 
   3   1  20     1855.28     1805.59     88.67 o 
   4   1  20      678.19      697.56     85.72 o 
   5   1  20      407.19      258.02     83.03 o 
   6   1  20      454.35      304.52     79.78 o 
  -6   2  20      516.99      447.17    104.83 o 
  -5   2  20     1038.09     1103.75    120.58 o 
  -4   2  20      176.65      195.06     72.73 o 
  -3   2  20     1406.79     1408.04     99.56 o 
  -2   2  20       12.87       29.27     86.90 o 
  -1   2  20      254.50      294.05     78.92 o 
   0   2  20        6.87       27.99     65.80 o 
   1   2  20      253.05      259.00     69.38 o 
   2   2  20       13.22       25.46     66.52 o 
   3   2  20     1388.28     1395.64     78.37 o 
   4   2  20      180.25      197.86     70.98 o 
   5   2  20     1061.70     1125.41    106.20 o 
   6   2  20      523.21      567.96     87.36 o 
  -5   3  20     1187.39     1234.94    133.40 o 
  -4   3  20      641.23      560.78    108.53 o 
  -3   3  20     1920.87     1758.49    130.42 o 
  -2   3  20      230.58      180.60     87.54 o 
  -1   3  20     1165.92     1130.61     69.02 o 
   0   3  20      403.45      368.30     57.04 o 
   1   3  20     1156.04     1092.30     67.39 o 
   2   3  20      233.59      253.41     69.89 o 
   3   3  20     1924.72     1801.32     90.19 o 
   4   3  20      637.18      586.71     75.82 o 
   5   3  20     1155.30     1139.82     85.56 o 
  -5   4  20     1213.12     1274.55    125.94 o 
  -4   4  20      289.58      337.98     85.55 o 
  -3   4  20      656.69      707.06    162.78 o 
  -2   4  20      449.42      519.24    104.24 o 
  -1   4  20      420.13      368.81     81.57 o 
   0   4  20        0.82        9.68     91.88 o 
   1   4  20      415.75      405.74     55.64 o 
   2   4  20      457.98      408.42     63.54 o 
   3   4  20      657.91      693.35     94.67 o 
   4   4  20      303.88      300.69     57.00 o 
   5   4  20     1209.74     1230.19     83.37 o 
  -4   5  20      522.35      597.33     87.75 o 
  -3   5  20     1358.76     1333.19    136.00 o 
  -2   5  20      300.86      299.02     87.17 o 
  -1   5  20     1857.90     1862.25    150.95 o 
   0   5  20      290.36      224.63    109.31 o 
   1   5  20     1879.92     1895.07    104.60 o 
   2   5  20      291.92      289.25     59.71 o 
   3   5  20     1321.45     1311.25     90.90 o 
   4   5  20      530.15      553.01     67.20 o 
  -3   6  20      548.58      521.15    107.76 o 
  -2   6  20      127.03      106.39    116.07 o 
  -1   6  20       50.76       53.57    162.22 o 
   0   6  20      274.79      267.90     92.12 o 
   1   6  20       51.38       83.62    161.04 o 
   2   6  20      122.38      129.73    116.91 o 
   3   6  20      531.18      499.38     74.46 o 
  -1   7  20     1301.96     1278.00    120.57 o 
   0   7  20     1319.17     1354.67    120.42 o 
   1   7  20     1275.44     1364.40    128.18 o 
   1   0  21     2738.39     2666.95    185.73 o 
   2   0  21      146.55      108.18     61.70 o 
   3   0  21      314.12      252.97     59.08 o 
   4   0  21      805.04      827.06     89.15 o 
   5   0  21      137.75       89.03     88.54 o 
  -4   1  21      131.47      100.13    123.12 o 
  -3   1  21      102.31       38.59     93.58 o 
  -2   1  21      207.74      158.61     65.86 o 
  -1   1  21       24.33       35.20    127.97 o 
   0   1  21      313.92      286.83     70.32 o 
   1   1  21       22.59       25.21     85.66 o 
   2   1  21      229.71      152.96     61.37 o 
   3   1  21       94.21       45.75     78.89 o 
   4   1  21      143.19       95.82     99.25 o 
   5   1  21       38.96       26.44    140.67 o 
  -4   2  21     1343.07     1485.48    136.04 o 
  -3   2  21      893.63      930.28     93.89 o 
  -2   2  21      382.76      335.74     74.11 o 
  -1   2  21     1247.42     1321.35     88.41 o 
   0   2  21      216.65      163.60     65.10 o 
   1   2  21     1224.45     1269.25     84.33 o 
   2   2  21      387.34      417.48     68.26 o 
   3   2  21      881.70      893.30     74.50 o 
   4   2  21     1331.53     1342.36     81.85 o 
  -4   3  21      227.27      199.50    102.35 o 
  -3   3  21      225.15      215.02    124.14 o 
  -2   3  21      135.45       97.43    114.81 o 
  -1   3  21       72.95       25.46     68.39 o 
   0   3  21        4.80       -1.05    115.80 o 
   1   3  21       75.58       45.67     58.52 o 
   2   3  21      132.27       43.54     93.48 o 
   3   3  21      233.84      191.42     69.36 o 
   4   3  21      244.59      263.10     64.69 o 
  -3   4  21     1762.39     1791.62    143.65 o 
  -2   4  21      284.20      187.45     90.65 o 
  -1   4  21      910.11      905.94    105.60 o 
   0   4  21       70.04       38.60     94.12 o 
   1   4  21      914.39      931.70     73.92 o 
   2   4  21      276.02      172.45     93.87 o 
   3   4  21     1775.11     1917.34    102.49 o 
  -2   5  21       67.37       38.68    159.80 o 
  -1   5  21        6.77       90.38    191.81 o 
   0   5  21      625.75      624.58     86.96 o 
   1   5  21        6.16       28.88     80.26 o 
   2   5  21       66.08       66.54    104.96 o 
   0   0  22     6860.10     7029.82    658.77 o 
   1   0  22       76.33       48.63    107.39 o 
   2   0  22     1142.73     1079.56     74.36 o 
   3   0  22      105.42       81.62     99.39 o 
  -3   1  22       46.91       25.48    135.00 o 
  -2   1  22      145.42       98.92     86.75 o 
   0   1  22       56.76       40.64     89.68 o 
   1   1  22       37.28       21.11    137.66 o 
   2   1  22      141.27       96.33     76.42 o 
   3   1  22       45.10       30.16    140.08 o 
  -2   2  22     2504.94     2426.22    143.74 o 
   0   2  22     1205.91     1106.56     73.75 o 
   2   2  22     2477.20     2432.13    119.03 o 
  -1   3  22      167.79      100.74     83.49 o 
   1   3  22      171.51       71.72     71.28 o 
                                                 
